# Supplementary material for: Dimensionally constrained adversarial attack and defense in wind power forecasting
Source: PLoS One. 2026 Mar 27;21(3):e0345284. doi: 10.1371/journal.pone.0345284 (PMC13029804; doi:10.1371/journal.pone.0345284)
Supplement: S1 Data — (CSV) [file pone.0345284.s001.csv]

Wspd	Wdir	Etmp	Itmp	Ndir	Pab1	Pab2	Pab3	Prtv	Patv
6.17	-3.99	30.73	41.8	25.92	1	1.1	1.2	-0.25	494.66
6.418333333	-0.796666667	30.43833333	41.32333333	20.91	1	1	1	-0.243333333	531.0983333
6.621666667	-3.105	29.835	40.64333333	17.70666667	1	1	1	-0.243333333	538.085
6.94	-0.861666667	29.705	40.49	6.371666667	1	1	1	-0.27	659.91
7.13	-0.888333333	29.81833333	40.83333333	-1.038333333	1	1	1	-0.281666667	731.385
9.141666667	-1.776666667	30.08666667	41.175	-2.823333333	1	1	1	-0.248333333	1166.05
8.141666667	-2.29	30.13166667	41.85166667	-5.745	1	1	1	-0.243333333	847.0133333
11.965	-1.95	29.46	41.45666667	-24.45	1.051666667	1.051666667	1.051666667	-0.241666667	1464.13
12.68333333	-0.533333333	29.15166667	41.80833333	-23.725	1.07	1.07	1.07	-0.22	1549.796667
11.835	-0.156666667	30.01	42.88666667	-27.72833333	1.056666667	1.056666667	1.056666667	-21.38166667	1531.531667
11.44	0.156666667	31.76833333	44.46166667	-21.48833333	1.041666667	1.041666667	1.041666667	-0.256666667	1525.315
9.02	0.323333333	33.15166667	45.73	-4.606666667	1.001666667	1.001666667	1.001666667	-0.211666667	1153.171667
7.5	1.043333333	34.39833333	46.36	38.705	1.018333333	1.018333333	1.018333333	-0.186666667	790.2516667
6.738333333	0.016666667	35.345	46.39166667	48.86	0.998333333	0.998333333	0.996666667	-0.228333333	647.1916667
5.54	-19.74666667	36.88333333	47.93666667	64.36	1.575	1.575	1.575	-0.223333333	163.8416667
4.001666667	-26.68	-9.953333333	-0.738333333	80.54666667	1.738333333	1.738333333	1.738333333	-0.25	-0.25
3.678333333	-22.54666667	-28.975	-23.44166667	74.085	1.686666667	1.686666667	1.686666667	0	0
4.161666667	3.87	38.56833333	46.96166667	43.35166667	1.128333333	1.128333333	1.128333333	-0.121666667	189.4566667
3.596666667	0.843333333	37.59666667	46.03833333	71.40333333	0.993333333	0.993333333	0.993333333	-0.195	155.9283333
4.006666667	0.426666667	37.56166667	45.27666667	88.99	0.99	0.99	0.99	-0.243333333	200.7416667
7.271666667	-0.835	36.4	44.745	51.14	1.006666667	1.006666667	1.006666667	-0.245	664.6833333
10.79333333	-1.598333333	33.565	44.185	10.64333333	1.021666667	1.021666667	1.021666667	-0.246666667	1434.268333
12.54833333	-2.838333333	31.00333333	43.57	-5.446666667	1.075	1.075	1.075	-0.223333333	1531.801667
11.27	-3.01	29.11166667	42.31333333	-11.92833333	1.04	1.04	1.04	-0.233333333	1468.153333
10.83833333	0.386666667	28.315	42.19833333	-7.518333333	1.043333333	1.043333333	1.043333333	-0.211666667	1366.386667
4.325	0.386666667	26.845	41.225	14.06666667	0.99	0.99	0.99	-0.236666667	238.2983333
4.708333333	1.14	25.405	37.57	45.18166667	0.991666667	0.991666667	0.991666667	-0.231666667	253.3783333
5.516666667	1.02	24.22166667	35.32166667	42.735	0.99	0.99	0.99	-0.246666667	360.9383333
7.171666667	0.783333333	23.06166667	34.15166667	59.14	0.995	0.995	0.995	-0.263333333	696.9383333
7.09	-1.795	22.37166667	34.31833333	54.12666667	0.998333333	0.998333333	0.998333333	-0.291666667	637.7233333
8.546666667	-2.148333333	21.84	34.14333333	49.32333333	1	1	1	-0.283333333	1005.24
6.93	-0.908333333	21.33833333	34.07666667	47.925	1	1	1	-0.25	619.76
6.8	-0.486666667	21.15333333	33.3	42.12	1	1	1	-0.266666667	573.9233333
6.608333333	-0.181666667	21.41166667	32.87333333	43.39166667	0.998333333	0.998333333	0.998333333	-0.266666667	592.045
6.365	0.603333333	23.10333333	34.03666667	55.22666667	0.998333333	0.998333333	0.998333333	-0.241666667	552.2683333
6.301666667	-0.386666667	25.51166667	35.72	51.75166667	0.996666667	0.996666667	0.996666667	-0.26	528.3616667
6.326666667	0.2	27.515	37.27666667	45.54333333	0.996666667	0.996666667	0.996666667	-0.253333333	573.8216667
5.36	0.96	28.9	38.50666667	54.30833333	0.993333333	0.993333333	0.993333333	-0.251666667	395.125
4.828333333	-0.876666667	29.90166667	39.04833333	63.80833333	0.991666667	0.991666667	0.991666667	-0.255	318.72
4.566666667	-0.026666667	30.76333333	39.625	67.395	1.04	1.04	1.04	-0.221666667	249.0283333
3.865	0.115	31.7	40.19833333	68.00833333	0.993333333	0.993333333	0.993333333	-0.203333333	193.2866667
4.243333333	1.118333333	32.21666667	40.485	85.21166667	0.99	0.99	0.99	-0.25	242.9333333
4.58	0.14	32.56833333	40.52666667	97.03166667	0.99	0.99	0.99	-0.246666667	256.0183333
3.661666667	1.013333333	32.13666667	40.2	91.36666667	0.99	0.99	0.99	-0.25	169.2333333
3.595	0.231666667	31.45833333	39.53	97.49666667	0.99	0.99	0.99	-0.246666667	158.3733333
2.33	-2.458333333	30.94666667	39.91333333	90.14666667	1.361666667	1.361666667	1.361666667	-0.113333333	36.98166667
9.076666667	-2.58	29.88	39.45	37.90833333	1.005	1.005	1.005	-0.228333333	1135.335
10.93666667	-0.99	28.35166667	40.025	10.055	1.025	1.025	1.025	-0.211666667	1501.985
11.54833333	-0.623333333	27.09666667	40.26666667	7.435	1.051666667	1.051666667	1.051666667	-0.2	1544.161667
11.13333333	-1.461666667	26.335	40.27166667	4.138333333	1.031666667	1.031666667	1.031666667	-0.263333333	1524.553333
10.07	0.278333333	25.93833333	40.07666667	17.11	1.025	1.025	1.025	-0.231666667	1304.521667
8.251666667	0.086666667	24.57833333	38.64666667	56.45666667	1	1	1	-0.243333333	919.245
10.20833333	-1.578333333	23.67166667	37.315	38.71333333	1.023333333	1.023333333	1.023333333	-0.245	1340.623333
11.18333333	-0.953333333	23.03	37.23	10.305	1.043333333	1.043333333	1.043333333	-0.225	1539.266667
11.135	-2.05	22.81666667	37.34166667	10.44833333	1.045	1.045	1.045	-0.21	1544.371667
10.66833333	1.006666667	22.72333333	37.55833333	12.65666667	1.025	1.025	1.025	-0.211666667	1495.165
11.85833333	3.73	22.925	37.49	27.38666667	1.063333333	1.063333333	1.063333333	-0.245	1535.371667
10.515	-2.083333333	22.87833333	37.63	34.70833333	1.025	1.025	1.025	-0.225	1473.276667
10.16333333	0.88	22.91	37.705	35.80333333	1.013333333	1.013333333	1.013333333	-0.251666667	1444.578333
10.57833333	-0.746666667	23.44333333	37.97	36.23833333	1.018333333	1.018333333	1.018333333	-0.198333333	1487.168333
11.545	0.9	24.65333333	38.95666667	34.84333333	1.056666667	1.056666667	1.056666667	-0.211666667	1502.878333
12.14833333	0.245	25.93333333	39.70166667	42.17166667	1.066666667	1.066666667	1.066666667	-0.231666667	1537.43
11.51	0.06	27.19166667	40.78166667	46.96166667	1.045	1.045	1.045	-0.215	1508.296667
11.36833333	-0.661666667	28.305	41.76	46.565	1.04	1.04	1.04	-0.203333333	1483.471667
10.26666667	-0.156666667	29.24333333	42.62833333	50.95333333	1.018333333	1.018333333	1.018333333	-0.225	1371.805
10.83	-0.198333333	29.38833333	42.82	57.18333333	1.028333333	1.028333333	1.028333333	-0.221666667	1440.35
11.3	-1.293333333	29.31	42.97833333	49.25	1.033333333	1.033333333	1.033333333	-0.216666667	1508.843333
11.09833333	0	29.26	43.165	44.11	1.033333333	1.033333333	1.033333333	-0.216666667	1495.388333
11.53166667	-0.648333333	28.775	42.84333333	50.43166667	1.046666667	1.046666667	1.046666667	-0.23	1518.681667
11.42166667	0.496666667	28.06833333	42.35833333	51.50666667	1.048333333	1.048333333	1.048333333	-0.221666667	1510.52
11.68166667	-0.901666667	26.65666667	41.165	51.85833333	1.056666667	1.056666667	1.056666667	-0.221666667	1499.51
12.55333333	-4.4	25.60833333	40.07833333	51.65	1.085	1.085	1.085	-0.206666667	1535.136667
11.58333333	-5.07	24.9	39.23333333	46.95166667	1.048333333	1.048333333	1.048333333	-0.21	1512.183333
10.44833333	-1.945	24.00166667	38.91333333	31.07333333	1.015	1.015	1.015	-0.216666667	1476.25
12.20166667	-2.628333333	23.62833333	38.37333333	30.86	1.073333333	1.073333333	1.073333333	-0.23	1522.556667
13.01	-1.498333333	23.22166667	37.60166667	22.73	1.095	1.095	1.095	-0.245	1544.586667
12.46666667	-0.548333333	23.02833333	37.59333333	22.64	1.085	1.085	1.085	-0.235	1543.353333
11.79333333	2.958333333	22.62166667	37.44	22.64	1.068333333	1.068333333	1.068333333	-0.223333333	1530.583333
11.47	-0.75	22.26166667	37.18833333	22.64	1.061666667	1.061666667	1.061666667	-0.235	1518.036667
12.16333333	2.525	22.06666667	36.91	22.64	1.078333333	1.078333333	1.078333333	-0.245	1529.096667
11.82333333	2.288333333	22.07	36.68666667	27.82	1.068333333	1.068333333	1.068333333	-0.221666667	1517.115
11.54833333	-1.305	22.63666667	37.245	38.85666667	1.061666667	1.061666667	1.061666667	-0.221666667	1499.633333
12.03	-1.235	23.70166667	37.75	40.75333333	1.133333333	1.133333333	1.133333333	-0.205	1400.3
12.20833333	-1.843333333	25.21666667	38.76333333	41.85	1.07	1.07	1.07	-0.201666667	1540.203333
12.49333333	-0.448333333	27.05833333	40.435	45.525	1.073333333	1.073333333	1.073333333	-0.21	1541.183333
12.59	1.051666667	28.48333333	41.70833333	50.89	1.078333333	1.078333333	1.078333333	-0.24	1541.696667
11.06166667	0.435	29.75166667	43.05666667	48.97833333	1.033333333	1.033333333	1.033333333	-0.23	1463.51
9.873333333	0.425	31.01166667	44.08166667	52.27166667	1.011666667	1.011666667	1.011666667	-0.211666667	1283.225
7.961666667	-0.206666667	31.87833333	44.47	52.13166667	1	1	1	-0.258333333	881.5366667
6.386666667	-0.501666667	31.96166667	43.87	51.14666667	1	1	1	-0.25	545.1116667
5.733333333	0.713333333	31.96833333	42.86666667	50.96833333	0.991666667	0.991666667	0.991666667	-0.245	431.275
5.908333333	-0.913333333	31.71	42.035	58.45	0.993333333	0.993333333	0.993333333	-0.25	441.0283333
5.753333333	0.401666667	31.25	41.115	68.69666667	0.993333333	0.993333333	0.993333333	-0.253333333	391.2116667
5.305	-3.185	30.59666667	40.12333333	61.01666667	0.99	0.99	0.99	-0.231666667	306.97
6.931666667	-0.603333333	29.985	39.58833333	21.49166667	0.995	0.995	0.995	-0.233333333	658.7866667
9.033333333	-2.57	29.215	40.075	16.80833333	1	1	1	-0.258333333	1126.825
9.573333333	1.076666667	28.36666667	40.39666667	12.3	1	1	1	-0.245	1275.896667
10.19166667	-1.358333333	27.44833333	40.28666667	6.53	1	1	1	-0.24	1422.523333
11.17833333	1.525	26.95666667	40.44166667	10.18333333	1.033333333	1.033333333	1.033333333	-0.228333333	1531.16
10.71	-1.503333333	26.64833333	40.48	12.4	1.013333333	1.013333333	1.013333333	-0.245	1510.543333
10.32666667	-1.75	26.03833333	40.39	6.306666667	1.008333333	1.008333333	1.008333333	-0.241666667	1429.14
11.15	-1.995	25.57333333	39.95	11.18833333	1.02	1.02	1.02	-0.231666667	1521.286667
10.61166667	-1.081666667	24.995	39.54666667	10.73166667	1.016666667	1.016666667	1.016666667	-0.258333333	1431.085
11.61833333	-0.07	24.965	39.22833333	1.293333333	1.048333333	1.048333333	1.048333333	-94.58666667	1494.565
11.98833333	-1.533333333	24.87	39.12666667	-2.668333333	1.066666667	1.066666667	1.066666667	-1.828333333	1463.358333
12.80833333	-1.011666667	25.25	38.99833333	-2.68	1.085	1.085	1.085	-0.23	1529.866667
11.39	0.97	26.405	40.12833333	4.438333333	1.048333333	1.048333333	1.048333333	-0.238333333	1498.576667
11.775	0.503333333	28.075	41.46333333	20.52833333	1.056666667	1.056666667	1.056666667	-0.246666667	1499.38
12.51166667	0.875	29.45	42.64666667	24.78166667	1.076666667	1.076666667	1.076666667	-0.25	1535.051667
11.80333333	0.05	30.59666667	43.65833333	30.43666667	1.046666667	1.046666667	1.046666667	-0.211666667	1492.73
11.14666667	0.045	31.505	44.49166667	23.73833333	1.031666667	1.031666667	1.031666667	-0.235	1441.826667
10.30833333	-0.598333333	31.94166667	44.96333333	25.04833333	1.018333333	1.018333333	1.018333333	-0.228333333	1344.753333
9.506666667	-0.003333333	31.84333333	44.92666667	18.285	1.006666667	1.006666667	1.006666667	-0.228333333	1222.015
8.433333333	0.798333333	31.29166667	44.21	13.295	1.001666667	1.001666667	1.001666667	-0.243333333	990.275
4.96	5.716666667	30.42166667	43.40166667	-37.375	1.2	1.2	1.2	-0.173333333	367.935
4.596666667	25.44166667	31.475	44.88666667	40.975	1.55	1.55	1.55	-0.068333333	425.2916667
3.268333333	3.716666667	28.64333333	40.36166667	103.3966667	0.996666667	0.996666667	0.996666667	-0.206666667	170.48
10.77166667	-3.218333333	25.34833333	37.46166667	185.785	1.068333333	1.068333333	1.068333333	-0.216666667	1188.34
7.901666667	0.12	22.70333333	35.92166667	194.115	1.001666667	1.001666667	1.001666667	-0.213333333	942.3966667
6.753333333	-2.011666667	22.02833333	35.30333333	196.9916667	0.995	0.995	0.995	-0.248333333	675.285
5.998333333	0.163333333	21.255	33.73666667	192.4633333	0.995	0.995	0.995	-0.251666667	525.1833333
7.656666667	1.395	20.65833333	33.15166667	205.4433333	1	1	1	-0.258333333	883.1366667
7.218333333	1.598333333	20.245	32.87	201.2383333	1	1	1	-0.266666667	757.335
5.39	-2.925	19.8	31.79666667	196.2383333	0.993333333	0.993333333	0.993333333	-0.25	408.5233333
2.985	6.58	19.28166667	30.55833333	176.7733333	1.223333333	1.223333333	1.223333333	-0.175	95.92833333
2.081666667	-2.27	19.675	32.01333333	179.78	1.9	1.9	1.9	-0.3	-0.3
1.6	0.791666667	19.67833333	32.42833333	179.78	1.9	1.9	1.9	-0.3	-0.3
1.968333333	-14.91333333	19.73166667	32.115	179.78	1.9	1.9	1.9	-0.3	-0.3
1.241666667	-76.69833333	19.73666667	31.895	179.78	1.9	1.9	1.9	-0.3	-0.3
1.143333333	-115.2366667	20.44333333	32.36	179.78	1.9	1.9	1.9	-0.3	-0.3
2.75	-66.51833333	22.17666667	33.29333333	108.1366667	1.576666667	1.576666667	1.576666667	-0.251666667	65.08833333
4.433333333	-0.091666667	22.17	30.91666667	11	0.99	0.99	0.99	-0.258333333	275.1666667
3.885	-2.553333333	23.46166667	32.44666667	31.40333333	1.14	1.14	1.14	-0.213333333	172.6416667
4.49	-0.22	24.41166667	33.58	40.31	0.993333333	0.993333333	0.993333333	-0.196666667	304.84
4.505	0.071666667	24.99333333	34.22833333	36.79	0.991666667	0.991666667	0.991666667	-0.245	304.2116667
3.931666667	0.368333333	25.88	34.94833333	37.03666667	0.99	0.99	0.99	-0.228333333	230.625
4.175	0.788333333	26.47833333	35.525	52.47	0.99	0.99	0.99	-0.24	248.6116667
4.175	-0.328333333	27.03	35.89833333	56.14666667	0.995	0.995	0.995	-0.216666667	236.1383333
3.34	1.061666667	27.205	35.865	61.43166667	0.993333333	0.993333333	0.993333333	-0.215	146.8616667
3.763333333	0.853333333	26.97833333	35.61666667	72.94333333	0.99	0.99	0.99	-0.256666667	200.8783333
3.671666667	-0.513333333	26.29	34.9	67.82	0.99	0.99	0.99	-0.233333333	168.4916667
5.731666667	-1.441666667	24.82833333	34.365	23.53666667	0.995	0.995	0.995	-0.253333333	530.4833333
7.88	-0.4	22.58166667	34.425	-22.735	1	1	1	-0.263333333	878.995
7.125	-0.995	21.48333333	34.11166667	-31.61666667	1	1	1	-0.26	708.465
5.481666667	-0.39	20.85333333	32.465	-38.10166667	0.993333333	0.993333333	0.993333333	-0.241666667	409.0166667
4.576666667	1.055	19.51333333	30.26166667	-47.66833333	1.008333333	1.008333333	1.008333333	-0.226666667	298.8816667
2.923333333	-4.3	18.91833333	30.48333333	-4.015	1.296666667	1.296666667	1.296666667	-0.095	91.82333333
4.336666667	1.028333333	16.47666667	26.915	-25.70833333	0.991666667	0.991666667	0.991666667	-0.246666667	302.6916667
6.566666667	-0.895	15.00833333	26.44833333	-19.31	0.996666667	0.996666667	0.996666667	-0.291666667	658.5016667
6.971666667	-0.573333333	15.19166667	26.91833333	-20.34666667	1.663333333	1.663333333	1.663333333	-0.273333333	253.7033333
5.913333333	3.958333333	15.72166667	26.06666667	-16.99666667	1.743333333	1.743333333	1.743333333	-0.263333333	44.10166667
3.245	-5.476666667	13.845	24.74	1.006666667	1.085	1.085	1.085	-0.203333333	134.7733333
1.031666667	91.29	14.655	25.87666667	-3.73	1.9	1.9	1.9	0	-0.3
0.45	47.79	14.65666667	26.07	-3.73	1.9	1.9	1.9	0	-0.3
1.845	89.35166667	15.06333333	25.64166667	-3.73	1.9	1.9	1.9	0	-0.3
1.656666667	69.11	15.36166667	25.57833333	-3.73	1.9	1.9	1.9	0	-0.3
2.65	22.79	16.18666667	26.13166667	29.20166667	1.651666667	1.651666667	1.651666667	-0.028333333	16.195
2.166666667	-16.725	18.31166667	29.18666667	71.19333333	1.625	1.625	1.625	-0.278333333	19.98166667
1.573333333	-17.88333333	19.91833333	30.03333333	72.33	1.9	1.9	1.9	-0.3	-0.3
1.441666667	9.98	21.19	30.76833333	72.33	1.9	1.9	1.9	-0.3	-0.3
2.183333333	68.39833333	21.62833333	30.535	72.33	1.9	1.9	1.9	-0.3	-0.3
2.698333333	-0.503333333	21.78166667	30.36166667	153.47	1.588333333	1.588333333	1.588333333	-0.21	18.92166667
3.366666667	0.325	21.69333333	30.36166667	167.5566667	1.34	1.34	1.34	-0.115	82.21666667
4.291666667	-0.438333333	19.25666667	27.95166667	271.81	0.993333333	0.993333333	0.993333333	-0.21	267.985
1.676666667	36.32	18.75666667	28.275	240.48	1.623333333	1.623333333	1.623333333	-0.28	66.71833333
2.225	24.59333333	19.23	28.96833333	295.6533333	1.515	1.515	1.515	-0.243333333	22.52333333
2.348333333	2.971666667	18.845	30.57	403.2333333	0.99	0.99	0.99	-0.233333333	72.62166667
2.665	4.59	18.08666667	29.50166667	441.3633333	0.99	0.99	0.99	-0.238333333	93.57666667
2.5	6.285	18.19666667	30.35	520.8683333	0.99	0.99	0.99	-0.243333333	77.55166667
1.821666667	12.89166667	17.26666667	28.08333333	589.8983333	1.498333333	1.498333333	1.498333333	-0.281666667	15.56
2.635	15.495	17.21166667	27.79	543.3066667	1.9	1.9	1.9	-0.3	-0.3
1.875	-23.38833333	17.25333333	29.09833333	239.8183333	1.41	1.41	1.41	-0.236666667	21.22166667
4.213333333	-5.826666667	15.13333333	26.57666667	211.9516667	1.24	1.24	1.24	-0.238333333	205.6783333
3.668333333	1.661666667	13.02	23.27833333	221.3416667	0.99	0.99	0.99	-0.241666667	181.845
4.021666667	-1.146666667	12.575	22.76333333	210.7733333	0.99	0.99	0.99	-0.255	211.2183333
3.226666667	0.833333333	12.08	22.24	201.2483333	0.99	0.99	0.99	-0.238333333	135.755
1.806666667	7.415	11.78166667	22.47333333	203.97	1.363333333	1.363333333	1.363333333	-0.145	25.24333333
3.338333333	5.003333333	13.08333333	23.905	203.81	1.286666667	1.286666667	1.286666667	-0.131666667	107.26
4.863333333	0.396666667	14.04666667	24.035	197.8066667	0.99	0.99	0.99	-0.258333333	338.35
5.848333333	0.458333333	16.30833333	26.60833333	200.9616667	0.993333333	0.993333333	0.993333333	-0.241666667	508.475
5.676666667	-0.47	17.94166667	28.64833333	199.48	0.993333333	0.993333333	0.993333333	-0.258333333	491.4066667
5.58	-0.283333333	19.18666667	30.05	200.48	0.996666667	0.996666667	0.996666667	-0.241666667	495.3516667
6.15	0.793333333	20.37	31.13333333	187.73	0.995	0.995	0.996666667	-0.266666667	601.5066667
6.766666667	0.373333333	21.225	32.51166667	181.0033333	1.11	1.11	1.11	-0.198333333	634.3466667
7.186666667	-7.708333333	22.99666667	33.995	198.6416667	1.761666667	1.761666667	1.761666667	-0.215	127.0366667
6.53	-23.70333333	23.99833333	32.82333333	199.58	1.9	1.9	1.9	-0.3	-0.3
6.783333333	-7.995	24.26666667	32.39666667	198.9816667	1.796666667	1.796666667	1.796666667	-0.28	70.66166667
6.815	0.483333333	23.315	32.63666667	185.9833333	0.998333333	0.998333333	0.998333333	-0.253333333	697.335
6.701666667	0.03	23.20666667	33.54833333	177.5166667	0.998333333	0.998333333	0.998333333	-0.261666667	643.35
5.983333333	0.07	22.38666667	33.21666667	168.8383333	0.995	0.996666667	0.995	-0.268333333	504.3116667
4.223333333	-0.185	21.45166667	31.37166667	170.5183333	0.99	0.99	0.99	-0.253333333	236.205
1.79	0.725	20.93166667	30.57666667	168.02	1.046666667	1.046666667	1.046666667	-0.261666667	30.33666667
0.926666667	36.26833333	20.74333333	32.74	168.02	1.9	1.9	1.9	-0.3	0
0.495	67.12333333	19.74	32.385	168.02	1.9	1.9	1.9	-0.3	0
1.225	-134.535	19.26666667	31.57	168.02	1.9	1.9	1.9	-0.3	0
1.321666667	-129.3083333	18.66833333	30.56166667	168.02	1.9	1.9	1.9	-0.3	0
2.161666667	-30.76166667	18.15833333	29.72166667	56.03	1.896666667	1.896666667	1.896666667	-0.3	0
1.835	15.21166667	17.69	27.54333333	0.71	1.9	1.9	1.9	-0.3	0
2.69	2.51	17.93166667	27.505	5.145	1.393333333	1.393333333	1.393333333	-0.23	40.09833333
2.508333333	0.428333333	18.94166667	30.59	-1.46	0.99	0.99	0.99	-0.245	61.12
1.961666667	4.526666667	19.65833333	33.07166667	-6.778333333	0.99	0.99	0.99	-0.246666667	43.11
1.128333333	21.74333333	20.8	36.05333333	-1.716666667	1.551666667	1.551666667	1.551666667	-0.293333333	0.691666667
0.883333333	52.04166667	22.05666667	36.07	-1.46	1.9	1.9	1.9	-0.3	0
1.103333333	70.07833333	21.91833333	33.345	-1.033333333	1.705	1.705	1.705	-0.2	0
0.708333333	22.32333333	-70.59666667	-64.88833333	34.50833333	1.566666667	1.566666667	1.566666667	0	0
1.5	59.84	27.09	34.69166667	40.13	1.85	1.85	1.85	0	0
2.76	4.786666667	27.23833333	34.285	40.13	1.9	1.9	1.9	0	0
4.65	90.85833333	27.71166667	34.19	40.13	1.9	1.9	1.9	0	0
6.033333333	54.04666667	27.66666667	33.78166667	40.13	1.885	1.885	1.885	0	0
8.556666667	55.115	27.75	33.27833333	40.13	1.9	1.9	1.9	0	0
7.408333333	119.1216667	27.92166667	33.35666667	40.13	1.9	1.9	1.9	0	0
7.548333333	99.72833333	27.725	33.16833333	40.13	1.9	1.9	1.9	0	0
7.368333333	97.68833333	27.27333333	32.60333333	40.13	1.9	1.9	1.9	0	0
6.275	15.22333333	26.80333333	31.85166667	40.13	1.9	1.9	1.9	0	0
7.293333333	94.45166667	25.52666667	31.18333333	40.13	1.9	1.9	1.9	0	0
13.015	-67.12666667	23.875	29.43666667	40.13	1.9	1.9	1.9	0	0
13.615	-60.04833333	22.09166667	27.47833333	40.13	1.9	1.9	1.9	0	0
12.84	-60.16	20.52333333	25.86833333	40.13	1.9	1.9	1.9	0	0
10.56	-54.755	18.90333333	24.9	40.13	1.9	1.9	1.9	0	0
8.981666667	-26.38333333	17.63333333	24.15333333	40.13	1.9	1.9	1.9	0	0
7.65	-19.21666667	16.84833333	23.5	40.13	1.9	1.9	1.9	0	0
8.633333333	-26.15	16.24833333	22.71833333	40.13	1.9	1.9	1.9	0	0
9.496666667	-44.30333333	15.66666667	21.76	40.13	1.9	1.9	1.9	0	0
9.33	-52.01666667	14.66333333	20.67666667	40.13	1.9	1.9	1.9	0	0
10.10833333	-38.12	14.135	20.13666667	33.33666667	1.878333333	1.878333333	1.878333333	0.018333333	-0.09
8.425	12.37333333	14.755	20.63833333	31.39	1.9	1.9	1.9	-0.3	-0.3
10.60666667	31.14166667	16.28	20.865	33.55333333	1.866666667	1.866666667	1.866666667	-0.193333333	-0.331666667
8.54	3.01	17.29333333	22.04666667	40.74	1.9	1.9	1.9	-0.3	0
7.251666667	-1.903333333	18.25166667	23.18333333	47.36	1.89	1.89	1.89	-0.263333333	-0.21
6.785	-2.641666667	19.11666667	24.04666667	50.43	1.9	1.9	1.9	-0.3	-0.3
6.995	-17.835	19.94833333	25.045	50.43	1.9	1.9	1.9	-0.3	-0.3
6.373333333	-4.658333333	20.78	25.79333333	50.43	1.9	1.9	1.9	-0.3	-0.3
6.915	5.131666667	21.25166667	25.95166667	50.43	1.9	1.9	1.9	-0.3	-0.3
6.731666667	5.125	21.62166667	26.09333333	50.43	1.9	1.9	1.9	-0.3	-0.3
6.951666667	-8.47	21.80833333	26.39	50.43	1.9	1.9	1.9	-0.3	-0.3
7.593333333	-11.48666667	21.71166667	26.105	50.43	1.9	1.9	1.9	-0.3	-0.3
8.496666667	-22.27	21.235	25.55666667	50.43	1.9	1.9	1.9	-0.3	-0.3
9.043333333	-24.545	20.01833333	24.24833333	50.43	1.9	1.9	1.9	-0.215	-0.215
9.783333333	-0.443333333	18.49166667	25.37666667	37.83166667	1.076666667	1.075	1.075	-0.203333333	1331.946667
9.793333333	-0.341666667	17.51166667	28.97333333	34.6	1.003333333	1.003333333	1.003333333	-0.241666667	1445.451667
10.6825	2.743333333	17.22333333	30.6075	29.29	1.034166667	1.034166667	1.034166667	-0.2375	1530.6675
10.73333333	1.44	16.86	31.23	29.25	1.038333333	1.038333333	1.038333333	-0.231666667	1528.408333
10.375	-0.596666667	15.96	31.21333333	26.44166667	1.03	1.03	1.03	-0.226666667	1542.06
11.41833333	1.835	15.355	30.815	22.52	1.065	1.065	1.065	-0.228333333	1549.715
11.86666667	-1.53	14.91833333	30.27166667	21.56	1.075	1.075	1.075	-0.231666667	1549.668333
12.79666667	-0.596666667	14.79166667	30.005	21.56	1.095	1.095	1.095	-0.251666667	1549.763333
12.38333333	-2.673333333	14.8	29.90166667	19.405	1.081666667	1.081666667	1.081666667	-0.238333333	1549.621667
11.325	0.838333333	14.2	29.975	13.29	1.061666667	1.061666667	1.061666667	-0.25	1549.533333
11.12833333	-0.011666667	14.26	30.23166667	13.29	1.055	1.055	1.055	-0.235	1539.81
11.87	0.801666667	15.51166667	30.8	21.67333333	1.075	1.075	1.075	-3.16	1545.965
12.58166667	1.041666667	17.52	32.12166667	26.845	1.088333333	1.088333333	1.088333333	-0.24	1549.49
13.19333333	0.02	19.59	33.69333333	26.88	1.103333333	1.103333333	1.103333333	-0.213333333	1549.418333
12.22166667	0.621666667	21.68	35.54333333	29.09	1.075	1.075	1.075	-0.236666667	1539.371667
12.37833333	-0.63	23.51	37.19833333	32.215	1.076666667	1.076666667	1.076666667	-0.235	1546.328333
11.83666667	-0.521666667	25.07	38.56833333	33.17833333	1.06	1.06	1.06	-0.213333333	1527.286667
11.31333333	-0.848333333	26.37833333	39.95166667	39.98666667	1.045	1.045	1.045	-0.231666667	1500.506667
10.17333333	-0.396666667	27.26166667	40.855	36.69333333	1.021666667	1.021666667	1.021666667	-0.215	1368.351667
9.54	0.23	27.85333333	41.455	35.67	1.006666667	1.006666667	1.006666667	-0.206666667	1277.886667
8.92	0.026666667	28.10333333	41.53166667	36.67333333	1.005	1.005	1.005	-0.228333333	1139.911667
9.196666667	-0.356666667	27.97666667	41.20833333	48.09833333	1.003333333	1.003333333	1.003333333	-0.211666667	1206.958333
8.398333333	-0.026666667	27.44666667	40.72	49.26666667	1	1	1	-0.228333333	993.67
7.385	-0.076666667	26.49166667	39.58833333	44.07166667	1	1	1	-0.241666667	703.3583333
8.25	-0.145	25.63666667	38.36166667	29.20666667	1	1	1	-0.216666667	911.94
9.703333333	-1.661666667	24.885	37.76833333	-6.723333333	1.001666667	1.001666667	1.001666667	-0.246666667	1329.443333
10.14666667	-1.073333333	24.57833333	38.25	-1.011666667	1.01	1.01	1.01	-0.235	1407.546667
10.455	1.956666667	23.9	38.11333333	-0.54	1.013333333	1.013333333	1.013333333	-0.251666667	1474.725
10.36666667	0.221666667	23.735	38.17333333	5.91	1.018333333	1.018333333	1.018333333	-0.226666667	1478.363333
8.411666667	-0.173333333	22.82	37.93666667	2.925	1	1	1	-0.23	1084.273333
7.718333333	-0.04	22.11166667	36.83333333	4.758333333	1	1	1	-0.211666667	902.4
6.585	0.031666667	21.29333333	35.53166667	5.588333333	1	1	1	-0.265	607.6716667
6.188333333	-1.791666667	20.77666667	33.74166667	14.81	0.996666667	0.996666667	0.996666667	-0.268333333	504.395
5.52	0.581666667	20.30833333	31.75333333	10.44666667	0.99	0.99	0.99	-0.275	398.6116667
6.991666667	-1.348333333	20.03833333	32.03166667	18.98833333	0.998333333	0.998333333	0.998333333	-0.271666667	644.49
3.965	0.666666667	20.36833333	31.105	10.83333333	0.99	0.99	0.99	-0.246666667	204.4066667
3.66	0.206666667	22.35166667	31.945	31.08833333	0.99	0.99	0.99	-0.246666667	172.9766667
3.758333333	1.268333333	24.54166667	33.495	40.36166667	0.99	0.99	0.99	-0.253333333	191.705
2.435	5.121666667	25.89666667	35.05833333	44.035	1.135	1.135	1.135	-0.216666667	54.40333333
1.52	51.94	28.46833333	39.41333333	-1.05	1.9	1.9	1.9	-0.3	-0.3
1.201666667	2.678333333	30.42166667	41.20833333	-1.05	1.9	1.9	1.9	-0.3	-0.3
2.038333333	-4.821666667	31.32666667	41.925	-52.21666667	1.876666667	1.876666667	1.876666667	-0.3	-0.3
4.041666667	-18.75	30.93833333	40.61166667	-141.7366667	1.376666667	1.378333333	1.376666667	-0.235	220.6433333
5.045	1.118333333	28.59333333	37.39166667	-147.64	1.036666667	1.036666667	1.036666667	-0.22	369.0733333
7.773333333	0.275	27.85333333	37.82666667	-144.305	1	1	1	-0.225	894.6483333
7.665	-0.683333333	27.39833333	38.68833333	-143.4816667	1	1	1	-0.246666667	861.67
7.296666667	-0.213333333	27.06166667	38.86166667	-143.3833333	0.998333333	0.998333333	0.998333333	-0.236666667	783.89
5.04	0.093333333	26.355	37.47166667	-143.5783333	0.991666667	0.991666667	0.991666667	-0.268333333	337.5483333
4.293333333	-1.161666667	25.86166667	35.91166667	-149.3366667	0.99	0.99	0.99	-0.266666667	226.2416667
3.125	-0.133333333	25.42166667	35.01666667	-157.305	0.99	0.99	0.99	-0.27	114.995
2.176666667	3.22	24.84333333	34.53333333	-170.6683333	1.053333333	1.053333333	1.053333333	-0.231666667	48.945
1.313333333	0.56	25.2	37.255	-179.14	1.9	1.9	1.9	0	-0.3
0.871666667	-7.596666667	24.70166667	37.41166667	-179.14	1.9	1.9	1.9	0	-0.3
0.83	78.225	23.945	37.05833333	-179.14	1.9	1.9	1.9	0	-0.3
0.731666667	62.71833333	23.58333333	36.44666667	-179.14	1.9	1.9	1.9	0	-0.3
0.653333333	0.72	22.86833333	35.79	-179.14	1.9	1.9	1.9	0	-0.3
0.948333333	-22.71333333	22.48	35.01166667	-179.14	1.9	1.9	1.9	0	-0.3
0.911666667	12.98	21.78	34.2	-179.14	1.9	1.9	1.9	0	-0.3
1.445	35.50833333	21.98833333	33.67	-179.14	1.9	1.9	1.9	0	-0.3
1.511666667	40.205	22.905	34.42666667	-179.14	1.9	1.9	1.9	0	-0.3
3.47	27.89666667	23.915	34.00333333	-166.0416667	1.528333333	1.528333333	1.528333333	-0.076666667	158.82
7.016666667	-0.115	25.035	33.58333333	-126.545	0.998333333	0.998333333	0.998333333	-0.245	737.2966667
8.895	0.28	26.735	36.955	-124.505	1.003333333	1.003333333	1.003333333	-0.211666667	1160.78
7.183333333	-0.228333333	27.735	39.195	-129.1166667	0.998333333	0.998333333	0.998333333	-0.22	787.9683333
5.968333333	0.156666667	28.38166667	39.61166667	-127.095	0.996666667	0.996666667	0.996666667	-0.241666667	520.5983333
5.856666667	0.15	28.725	39.28333333	-142.3383333	0.995	0.995	0.995	-0.251666667	480.5166667
4.251666667	0.038333333	29.62666667	39.76166667	-129.695	1.03	1.03	1.03	-0.2	241.3916667
5.255	-0.113333333	30.04166667	39.81833333	-146.015	0.996666667	0.996666667	0.996666667	-0.218333333	415.2733333
2.875	-13.685	31.26833333	41.59833333	-131.3116667	1.495	1.495	1.496666667	-0.075	69.84166667
4.6	0.601666667	30.77666667	39.97166667	-140.3566667	1.081666667	1.081666667	1.081666667	-0.205	271.1216667
4.363333333	0.858333333	30.15	39.00166667	-138.4133333	0.991666667	0.991666667	0.991666667	-0.256666667	263.1166667
4.396666667	-1.253333333	29.58166667	38.825	-134.9216667	0.991666667	0.991666667	0.991666667	-0.246666667	265.13
2.431666667	4.621666667	28.82833333	37.91333333	-154.9	0.99	0.99	0.99	-0.246666667	65.74666667
1.888333333	11.81	28.59666667	39.23	-139.3766667	1.636666667	1.636666667	1.636666667	-0.301666667	-0.068333333
1.56	2.53	28.495	38.975	-45.74666667	1.423333333	1.423333333	1.423333333	-0.068333333	14.03666667
1.286666667	49.30333333	27.98666667	39.50833333	-40.3	1.9	1.9	1.9	0	0
1.343333333	133.9783333	26.24333333	38.81666667	-40.3	1.9	1.9	1.9	0	0
0.891666667	-125.5216667	25.37333333	38.145	-40.3	1.9	1.9	1.9	0	0
1.268333333	49.99	25.07	37.34	-40.3	1.9	1.9	1.9	0	0
2.343333333	43.57	24.69166667	36.26666667	-8.126666667	1.536666667	1.536666667	1.536666667	-0.058333333	19.71333333
3.438333333	1.156666667	23.51333333	33.475	23.80333333	0.99	0.99	0.99	-0.243333333	115.705
1.995	-1.171666667	22.86166667	33.57666667	40.94166667	1.295	1.295	1.295	-0.26	31.66166667
1.293333333	-22.75666667	23.41666667	36.245	40.43	1.9	1.9	1.9	-0.3	-0.3
1.376666667	1.333333333	24.14333333	36.69833333	40.43	1.9	1.9	1.9	-0.3	-0.3
1.601666667	39.77833333	25.27333333	37.17166667	40.43	1.9	1.9	1.9	-0.3	-0.3
3.613333333	15.45666667	27.185	37.495	143.9266667	1.418333333	1.418333333	1.418333333	-0.243333333	130.8183333
7.083333333	0.471666667	28.35333333	37.27666667	185.0833333	0.998333333	0.998333333	0.998333333	-0.243333333	735.7333333
8.925	0.116666667	29.37833333	39.49833333	194.4083333	1.003333333	1.003333333	1.003333333	-0.251666667	1127.146667
9.701666667	-0.078333333	30.495	41.63	196.77	1.015	1.015	1.015	-0.28	1245.246667
11.59166667	1.191666667	31.17166667	42.93	209.9883333	1.051666667	1.051666667	1.051666667	-0.27	1395.905
9.935	-1.136666667	30.04666667	42.24833333	236.8916667	1.04	1.04	1.04	-0.238333333	1106.066667
8.711666667	0.056666667	30.895	43.36666667	222.2683333	1.031666667	1.031666667	1.031666667	-0.235	931.245
7.67	-0.873333333	30.61666667	43.18666667	247.2	1.003333333	1.003333333	1.003333333	-0.233333333	843.71
9.883333333	0.05	30.79666667	42.915	214.1116667	1.016666667	1.018333333	1.018333333	-0.261666667	1244.425
8.843333333	1.36	30.61	43.195	242.625	1.011666667	1.011666667	1.011666667	-0.246666667	1056.491667
6.283333333	1.49	28.9	41.94666667	258.69	0.996666667	0.996666667	0.996666667	-0.231666667	642.8616667
3.453333333	-1.18	27.00333333	39.41333333	295.2366667	0.991666667	0.991666667	0.991666667	-0.228333333	194.1566667
5.601666667	-2.555	26.085	37.525	276.6783333	0.995	0.995	0.995	-0.241666667	450.1716667
5.918333333	-2.616666667	25.97666667	37.21333333	270.2166667	0.996666667	0.996666667	0.996666667	-0.255	465.4516667
3.918333333	-1.208333333	25.315	35.81333333	264.7766667	1.001666667	1.001666667	1.001666667	-0.218333333	214.3016667
2.931666667	-19.67833333	25.48	36.55	240.49	1.521666667	1.521666667	1.521666667	-0.041666667	37.95166667
1.976666667	14.62	25.48166667	38.10833333	198.335	1.871666667	1.871666667	1.871666667	0.021666667	4.178333333
2.333333333	-1.103333333	24.13833333	34.26333333	228.0816667	1.078333333	1.078333333	1.078333333	-0.236666667	65.04166667
2.535	0.75	24.23166667	36.09	222.97	1.9	1.9	1.9	-0.3	-0.3
2.913333333	-3.78	24.31333333	35.72	219.91	1.473333333	1.473333333	1.473333333	-0.238333333	43.09666667
2.765	10.32166667	22.72	32.53333333	201.2933333	1.268333333	1.268333333	1.268333333	-0.168333333	75.48833333
3.101666667	2.953333333	22.47833333	32.85333333	196.7633333	1.096666667	1.096666667	1.096666667	-0.176666667	88.855
3.671666667	-0.42	22.465	31.64166667	195.8033333	0.99	0.99	0.99	-0.24	176.4466667
5.193333333	1.343333333	24.02833333	33.47166667	189.74	1.163333333	1.163333333	1.163333333	-0.268333333	301.4483333
3.843333333	3.41	-67.265	-61.24333333	183.8483333	1.563333333	1.563333333	1.563333333	-0.2	-0.2
0	-9.458333333	-258.42	-258.42	177.9316667	0.945	0.945	0.945	0	0
3.978333333	-1.328333333	-20.49333333	-15.42666667	193.8766667	1.528333333	1.528333333	1.528333333	-0.023333333	69.11666667
5.425	-0.645	29.635	36.17	185.4516667	1.031666667	1.031666667	1.031666667	-0.226666667	395.795
5.008333333	-0.855	30.36333333	38.225	194.3366667	0.993333333	0.993333333	0.993333333	-0.236666667	396.5933333
5.326666667	0.371666667	31.11666667	39.45666667	198.0416667	0.993333333	0.993333333	0.993333333	-0.248333333	453.9033333
5.198333333	-1.358333333	31.58166667	40.20833333	208.85	1.078333333	1.078333333	1.078333333	-0.226666667	371.5933333
4.765	-0.71	31.92166667	40.44333333	206.545	0.991666667	0.991666667	0.991666667	-0.248333333	341.76
5.953333333	-0.016666667	32.185	40.69666667	193.08	0.995	0.995	0.995	-0.265	521.0716667
6.853333333	-0.205	32.07833333	40.80333333	168.8716667	0.998333333	0.998333333	0.998333333	-0.245	675.42
6.233333333	0.321666667	31.20666667	40.58666667	171.9633333	0.995	0.995	0.995	-0.238333333	539.7183333
4.905	0.415	30.23166667	39.14333333	179.005	0.99	0.99	0.99	-0.255	295.1983333
3.941666667	1.698333333	29.57333333	37.915	179.6	0.99	0.99	0.99	-0.25	173.5
3.366666667	2.46	28.66666667	36.88333333	196.7916667	0.99	0.99	0.99	-0.241666667	130.8083333
2.548333333	3.575	28.16666667	36.37	213.105	0.99	0.99	0.99	-0.236666667	78.84333333
2.461666667	-2.563333333	27.81	36.32333333	206.915	0.99	0.99	0.99	-0.236666667	67.49333333
1.656666667	3.4	27.06666667	35.91166667	208.0383333	1.036666667	1.036666667	1.036666667	-0.235	15.61666667
1.588333333	6.428333333	26.9	38.19333333	218.18	1.9	1.9	1.9	0	0
1.426666667	-46.48	26.74666667	38.38833333	218.18	1.9	1.9	1.9	0	0
0.733333333	37.84333333	25.16	37.745	218.18	1.9	1.9	1.9	0	0
0.71	107.425	24.21666667	37.08166667	218.18	1.9	1.9	1.9	0	0
3.166666667	5.671666667	25.445	36.46333333	78.62833333	1.43	1.43	1.43	-0.086666667	56.045
1.298333333	25.60833333	26.89166667	36.98333333	8.78	1.658333333	1.658333333	1.658333333	-0.293333333	3.143333333
1.59	53.43	28.73333333	38.68333333	8.78	1.9	1.9	1.9	-0.3	-0.3
2.251666667	40.66	30.92333333	39.92	9.34	1.9	1.9	1.9	-0.3	-0.3
2.61	0.878333333	32.845	40.51666667	63.74333333	1.045	1.045	1.045	-0.135	71
2.566666667	-2.025	34.18333333	42.83166667	80.23833333	1.691666667	1.691666667	1.691666667	-0.248333333	41.64666667
3.765	-0.756666667	34.03833333	40.82	89.54166667	0.993333333	0.993333333	0.993333333	-0.216666667	184.3416667
4.066666667	3.646666667	34.68	41.99666667	65.86333333	1.211666667	1.211666667	1.211666667	-0.143333333	157.5716667
4.331666667	-0.793333333	34.88833333	41.98	61.60666667	1.033333333	1.033333333	1.033333333	-0.138333333	241.7216667
3.818333333	0.456666667	35.19666667	42.46833333	61.31	1.026666667	1.026666667	1.026666667	-0.206666667	178.125
3.555	0.203333333	35.58	43.11666667	65.00166667	1.135	1.135	1.135	-0.178333333	143.9833333
4.323333333	1.058333333	35.3	42.58166667	63.20166667	0.99	0.99	0.99	-0.253333333	241.7783333
3.97	0.14	34.70833333	42.10666667	65.36166667	0.99	0.99	0.99	-0.261666667	204.3216667
4.69	1.071666667	33.565	41.22166667	56.48	0.99	0.99	0.99	-0.248333333	256.155
5.873333333	0.675	32.39	40.69666667	49.61333333	0.993333333	0.993333333	0.993333333	-0.268333333	416.9416667
7.345	-2.685	31.53833333	40.62666667	43.16666667	1	1	1	-0.258333333	701.0766667
8.29	-0.406666667	30.52	40.50833333	35.48833333	1	1	1	-0.233333333	991.2266667
8.183333333	-1.296666667	29.96333333	40.66166667	7.763333333	1	1	1	-0.233333333	969.3816667
9.558333333	-3.271666667	30.255	41.21833333	-1.995	1	1	1	-0.253333333	1239.133333
9.688333333	-2.625	29.595	41.33833333	-2.68	1	1	1	-0.23	1247.755
9.381666667	0.285	29.18833333	41.145	3.456666667	1	1	1	-0.25	1163.913333
8.65	-2.485	28.56333333	40.76833333	6.605	1	1	1	-0.26	975.9583333
10.10833333	-2.026666667	28.09166667	39.93166667	0.773333333	1.001666667	1.001666667	1.001666667	-2.011666667	1337.136667
12.61166667	-4.758333333	28.12833333	39.64666667	-8.871666667	1.06	1.06	1.06	-0.258333333	1548.845
12.09666667	1.005	28.055	39.59833333	-20.24166667	1.07	1.07	1.07	-0.238333333	1549.091667
10.86	0.08	29.84	41.64166667	-15.77	1.031666667	1.031666667	1.031666667	-0.223333333	1503.098333
12.71666667	-0.591666667	31.34166667	43.025	-1.328333333	1.075	1.075	1.075	-0.225	1487.061667
14.145	-0.215	31.87333333	42.825	8.195	1.111666667	1.111666667	1.111666667	-0.235	1549.513333
13.515	0.708333333	33.18333333	44.25333333	20.51166667	1.1	1.1	1.1	-0.23	1547.106667
14.21166667	-1.408333333	33.75666667	44.64166667	22.99333333	1.113333333	1.113333333	1.113333333	-0.191666667	1549.333333
14.71833333	-0.886666667	34.14	44.71666667	27.38666667	1.12	1.12	1.12	-0.228333333	1549.21
14.36166667	-0.801666667	34.975	45.54333333	23.47	1.111666667	1.111666667	1.111666667	-0.203333333	1546.6
14.73333333	-1.068333333	35.74	46.39833333	27.84	1.118333333	1.118333333	1.118333333	-0.228333333	1548.331667
16.27166667	0.118333333	35.72833333	46.07166667	39.05833333	1.148333333	1.148333333	1.148333333	-0.256666667	1549.351667
17.39666667	-0.158333333	35.315	45.01666667	44.92833333	1.163333333	1.163333333	1.163333333	-0.216666667	1549.366667
17.31666667	1.273333333	34.75166667	44.44333333	44.90333333	1.165	1.165	1.165	-0.19	1549.311667
16.21666667	-2.571666667	34.125	44.06333333	39.02333333	1.148333333	1.148333333	1.148333333	-0.206666667	1549.478333
12.73166667	0.548333333	32.54833333	44.25333333	22.45166667	1.08	1.08	1.08	-0.241666667	1546.84
13.48	-2.621666667	30.95	43.165	20.91	1.098333333	1.098333333	1.098333333	-0.215	1549.39
14.39666667	-3.073333333	29.37166667	41.30166667	13.54166667	1.116666667	1.116666667	1.116666667	-0.228333333	1548.335
15.365	1.228333333	28.09666667	39.35	2.51	1.14	1.14	1.14	-0.223333333	1549.525
16.06166667	2.018333333	26.86666667	37.785	2.51	1.15	1.15	1.15	-0.235	1549.41
15.95833333	2.868333333	25.79333333	36.61833333	2.51	1.15	1.15	1.15	-0.231666667	1549.418333
15.62333333	-1.5	25.16833333	35.56666667	7.105	1.14	1.14	1.14	-0.23	1549.383333
15.54	4.921666667	24.31	35.09	2.47	1.141666667	1.141666667	1.141666667	-0.25	1549.531667
14.88333333	-1.358333333	23.81	34.62333333	11.145	1.13	1.13	1.13	-0.198333333	1549.346667
13.64833333	2.581666667	22.74333333	34.395	2.878333333	1.11	1.11	1.11	-0.208333333	1549.613333
13.80666667	2.385	22.01833333	33.77	2.47	1.111666667	1.111666667	1.111666667	-0.238333333	1549.56
13.21166667	4.548333333	22.12	33.775	2.47	1.1	1.1	1.1	-0.228333333	1549.438333
12.31166667	1.08	22.96166667	34.88666667	10.45	1.08	1.08	1.08	-0.22	1547.835
14.15333333	-1.035	24.50333333	35.745	28.07333333	1.115	1.115	1.115	-0.238333333	1549.395
14.715	-0.295	26.285	37.05666667	29.065	1.123333333	1.123333333	1.123333333	-0.23	1549.47
15.125	0.523333333	27.62333333	37.90833333	23.12	1.13	1.13	1.13	-0.225	1549.321667
14.65833333	0.713333333	28.65333333	39.205	23.68	1.123333333	1.123333333	1.123333333	-0.21	1548.548333
14.02333333	-1.12	29.51166667	40.15	27.18833333	1.105	1.105	1.105	-0.223333333	1546.623333
13.47	0.931666667	30.535	41.33166667	24.125	1.095	1.095	1.095	-0.22	1540.55
11.61333333	0.6	31.47333333	42.775	26.135	1.048333333	1.048333333	1.048333333	-0.238333333	1475.2
11.16	-0.028333333	31.88	43.71333333	32.10166667	1.036666667	1.036666667	1.036666667	-0.233333333	1448.648333
11.60666667	-0.075	32.135	43.94833333	40.52	1.046666667	1.046666667	1.046666667	-0.22	1473.348333
11.33	-0.006666667	31.96333333	43.99333333	38.38333333	1.04	1.04	1.04	-0.215	1453.191667
10.96666667	0.091666667	31.50166667	44.00833333	26.34	1.026666667	1.026666667	1.026666667	-0.215	1480.726667
11.03666667	-1.008333333	30.61	43.25666667	9.85	1.031666667	1.031666667	1.031666667	-0.201666667	1513.468333
11.09	-0.448333333	29.38833333	42.33166667	0.193333333	1.033333333	1.033333333	1.033333333	-0.2	1517.521667
10.28333333	-1.923333333	28.15166667	41.40666667	-4.03	1.008333333	1.008333333	1.008333333	-0.236666667	1393.796667
12.64	-0.643333333	27.095	39.74666667	-4.1	1.078333333	1.078333333	1.078333333	-0.248333333	1549.915
11.92666667	2.895	25.95333333	38.67166667	-4.036666667	1.068333333	1.068333333	1.068333333	-0.268333333	1543.148333
11.91833333	-1.698333333	25.24833333	38.08833333	1.005	1.068333333	1.068333333	1.068333333	-0.245	1526.496667
12.71666667	4.355	24.84	37.10333333	-4.1	1.09	1.09	1.09	-0.243333333	1534.081667
11.295	3.185	24.16666667	36.75166667	-4.1	1.048333333	1.048333333	1.048333333	-0.236666667	1505.593333
6.858333333	-0.275	22.585	36.34833333	0.208333333	0.995	0.995	0.995	-0.236666667	711.06
8.15	2.96	21.64166667	34.50333333	-5.155	0.998333333	0.998333333	0.998333333	-0.255	991.2
10.45166667	1.536666667	22.26	34.04333333	-2.283333333	1.018333333	1.018333333	1.018333333	-0.25	1443.761667
9.348333333	-0.18	22.945	35.20333333	6.296666667	1.001666667	1.001666667	1.001666667	-0.258333333	1277.128333
10.20333333	0.101666667	24.74666667	36.57166667	15.00333333	1.013333333	1.013333333	1.013333333	-0.246666667	1451.371667
9.536666667	-0.576666667	26.70333333	38.59833333	20.37666667	1.001666667	1.001666667	1.001666667	-0.253333333	1314.021667
9.511666667	1.393333333	28.57	40.17166667	22.82666667	1.13	1.13	1.13	-0.223333333	1075.183333
9.653333333	-0.251666667	29.85	40.71833333	30.83333333	1.01	1.01	1.01	-0.23	1265.33
9.511666667	-0.276666667	30.95	41.91333333	29.99166667	1.01	1.01	1.01	-0.238333333	1207.356667
8.431666667	-0.128333333	31.74166667	42.89833333	28.145	1.021666667	1.021666667	1.021666667	-0.191666667	982.9333333
7.658333333	-0.103333333	32.51166667	43.40666667	21.375	1	1	1	-0.255	838.76
7.81	-0.44	33.16166667	43.71833333	18.06	1.001666667	1.001666667	1.001666667	-0.251666667	864.2783333
7.5	0.065	33.69666667	44.16166667	28.13333333	0.998333333	0.998333333	0.998333333	-0.221666667	811.0416667
8.976666667	-0.656666667	33.87666667	44.475	13.59166667	1.005	1.005	1.005	-0.226666667	1111.28
9.26	-0.33	33.64833333	44.57166667	9.13	1.003333333	1.003333333	1.003333333	-0.221666667	1139.285
8.888333333	-0.871666667	33.15833333	44.46833333	2.703333333	1	1	1	-0.23	1082.866667
7.561666667	0.701666667	32.40333333	44.09166667	6.008333333	1	1	1	-0.246666667	787.23
5.783333333	0.98	31.05	42.27666667	20.13	0.995	0.995	0.995	-0.25	423.0933333
8.11	-2.925	29.99166667	40.82166667	10.17833333	1	1	1	-0.238333333	828.2266667
10.53833333	2.035	29.99333333	40.61	-3.605	1.003333333	1.003333333	1.003333333	-0.245	1468.538333
10.61666667	0.111666667	29.93666667	41.22666667	-0.105	1	1	1	-0.235	1460.645
9.665	-1.78	29.52666667	41.66333333	1.975	1	1	1	-0.238333333	1259.28
8.171666667	1.023333333	28.855	41.415	9.995	1.026666667	1.026666667	1.026666667	-0.191666667	931.9983333
5.018333333	-1.305	26.45166667	38.73833333	15.845	0.991666667	0.991666667	0.991666667	-0.226666667	298.6433333
5.538333333	-0.443333333	25.92833333	36.63833333	0.288333333	0.993333333	0.993333333	0.993333333	-0.245	347.47
5.013333333	0.363333333	26.23833333	35.71333333	2.958333333	0.99	0.99	0.99	-0.241666667	307.9533333
5.226666667	-1.318333333	26.295	35.37	-1.061666667	0.99	0.99	0.99	-0.24	318.155
5.308333333	1.915	26.81666667	35.665	5.531666667	0.991666667	0.991666667	0.991666667	-0.258333333	341.2033333
5.25	0.406666667	27.81666667	36.41333333	17.57833333	0.991666667	0.991666667	0.991666667	-0.263333333	357.5983333
5.108333333	-0.46	29.12666667	37.48166667	35.70666667	0.99	0.99	0.99	-0.248333333	331.5316667
4.226666667	-0.68	30.69666667	38.85333333	28.00333333	0.99	0.99	0.99	-0.24	230.2983333
5.61	-0.661666667	31.78833333	39.97333333	19.65	0.995	0.995	0.995	-0.231666667	442.8033333
5.221666667	0.126666667	32.93833333	41.28	29.37333333	1.02	1.02	1.02	-0.196666667	402.7733333
6.67	0.481666667	34.06333333	42.52	42.77333333	1	1	1	-0.228333333	661.3416667
5.958333333	-0.531666667	34.59833333	43.38	62.87	0.995	0.995	0.995	-0.256666667	536.815
4.346666667	9.278333333	35.395	44.65666667	21.74166667	1.155	1.155	1.155	-0.223333333	203.825
3.918333333	1.92	35.20166667	43.96833333	23.595	1.068333333	1.068333333	1.068333333	-0.193333333	193.5816667
2.323333333	4.108333333	35.82333333	45.015	28.44	1.331666667	1.331666667	1.331666667	-0.115	47.645
2.723333333	1.533333333	35.29	43.47333333	70.32333333	0.993333333	0.993333333	0.993333333	-0.176666667	90.83666667
3.571666667	-1.368333333	35.02833333	43.99	58.86	1.455	1.455	1.455	-0.241666667	137.8366667
7.528333333	-0.981666667	33.84166667	42.52833333	15.305	1	1	1	-0.26	728.3883333
8.126666667	-0.26	32.77833333	42.46666667	15.14	1	1	1	-0.238333333	877.7966667
6.658333333	0.5	32.49833333	42.685	9.435	1	1	1	-0.261666667	527.3833333
5.5225	-0.608333333	32.25333333	41.88166667	9.200833333	0.99	0.99	0.99	-0.251666667	365.13
6.733333333	1.266666667	32.2	41.52333333	25.05166667	0.996666667	0.996666667	0.996666667	-0.265	669.3883333
5.016666667	-2.856666667	31.90666667	41.81666667	17.10833333	0.995	0.995	0.995	-0.23	370.5816667
4.916666667	1.498333333	31.435	40.83166667	-7.225	0.99	0.99	0.99	-0.241666667	287.8516667
7.131666667	-0.531666667	31.29333333	40.53166667	0.833333333	1.001666667	1.001666667	1.001666667	-0.203333333	751.4066667
4.445	0.698333333	30.92	40.58166667	2.605	0.991666667	0.991666667	0.991666667	-0.23	287.0133333
5.84	-0.245	30.885	40.40333333	28.225	0.996666667	0.996666667	0.996666667	-0.24	458.1316667
7.361666667	-1.168333333	30.22	39.835	-34.84333333	1.003333333	1.003333333	1.003333333	-0.255	762.2733333
8.706666667	0.485	30.285	39.72666667	-45.51833333	1.02	1.02	1.02	-0.218333333	988.085
5.508333333	-1.875	30.4	40.25	-55.71833333	1.111666667	1.111666667	1.111666667	-0.236666667	395.6383333
3.725	14.61333333	30.605	40.94166667	-50.07833333	1.316666667	1.316666667	1.316666667	-0.216666667	141.835
2.321666667	20.305	31.13333333	40.685	6.908333333	1.381666667	1.381666667	1.381666667	-0.22	55.25833333
1.673333333	-68.17	33.24	44.3	72.95833333	1.868333333	1.868333333	1.868333333	-0.03	-0.301666667
2.103333333	-7.936666667	35.74166667	45.92666667	6.915	1.891666667	1.891666667	1.891666667	-0.003333333	-0.3
1.881666667	9.261666667	36.23666667	45.51333333	-55.16333333	1.661666667	1.661666667	1.661666667	0.001666667	24.37
1.775	-27.05	36.30166667	46.31	-61.28	1.9	1.9	1.9	0	0
2.923333333	9.138333333	36.095	45.24	-69.00833333	1.416666667	1.416666667	1.416666667	-0.073333333	50.71166667
3.496666667	0	34.335	42.22166667	-45.43	1.086666667	1.086666667	1.086666667	-0.193333333	202.4516667
5.316666667	-2.391666667	34.5	43.51333333	-63.71666667	1.376666667	1.376666667	1.376666667	-0.246666667	484.6966667
5.205	-10.03333333	32.98	42.15	-56.225	1.288333333	1.288333333	1.288333333	-0.143333333	248.2783333
7.805	2.596666667	30.51833333	40.28333333	-41.46666667	1.096666667	1.096666667	1.096666667	-0.191666667	795.2566667
6.596666667	-0.176666667	29.74833333	39.55	-57.78	0.995	0.995	0.995	-0.243333333	646.8866667
10.90333333	-0.868333333	27.84666667	38.025	-46.295	1.055	1.055	1.055	-0.246666667	1253.143333
11.40666667	-0.088333333	27.93333333	38.06666667	-15.27833333	1.051666667	1.051666667	1.051666667	-0.223333333	1450.87
5.658333333	0.571666667	27.58333333	39.45333333	-8.771666667	0.995	0.995	0.995	-0.251666667	446.5733333
3.723333333	0.076666667	27.50833333	38.05166667	-1.58	0.99	0.99	0.99	-0.233333333	159.105
2.861666667	-13.02666667	27.03	37.08833333	-89.66166667	1.288333333	1.288333333	1.288333333	-0.188333333	63.865
1.733333333	-45.32333333	27.47166667	39.19	-132.29	1.9	1.9	1.9	-0.3	0
2.713333333	-16.58666667	27.265	38.63833333	-99.62833333	1.443333333	1.443333333	1.443333333	-0.095	25.47833333
3.143333333	1.648333333	25.56166667	34.55166667	-87.75166667	0.99	0.99	0.99	-0.238333333	126
8.395	-0.243333333	24.40666667	33.81	-52.565	1.001666667	1.001666667	1.001666667	-0.248333333	1040.188333
4.743333333	3.216666667	24.45166667	34.39666667	-29.10666667	0.99	0.99	0.99	-0.24	330.5166667
1.976666667	21.545	24.96	34.89833333	28.26833333	1.28	1.28	1.28	-0.173333333	18.36666667
3.696666667	10.64166667	25.43	36.335	154.435	1.365	1.365	1.365	-0.113333333	141.4683333
7.356666667	0.52	25.49666667	34.675	206.2666667	0.998333333	0.998333333	0.998333333	-0.268333333	819.34
11.41333333	1.216666667	24.98166667	34.83333333	242.6916667	1.063333333	1.063333333	1.063333333	-0.22	1327.85
6.41	-0.551666667	22.91666667	33.90333333	225.9583333	0.998333333	0.998333333	0.998333333	-0.233333333	681.5133333
3.988333333	-1.836666667	24.93666667	35.27333333	240.8016667	0.99	0.99	0.99	-0.25	209.45
5.365	-0.823333333	26.985	36.48333333	189.995	0.991666667	0.991666667	0.991666667	-0.256666667	418.6316667
6.915	-0.011666667	28.155	37.60333333	190.9066667	1	1	1	-0.238333333	729.0533333
7.188333333	-0.29	29.38833333	38.92333333	191.925	1	1	1	-0.23	779.05
8.436666667	0.638333333	30.26666667	39.905	201.2166667	1.005	1.005	1.005	-0.25	1034.8
9.405	-0.091666667	31.15666667	41.11	234.6216667	1.011666667	1.011666667	1.011666667	-0.251666667	1176.393333
9.34	0.5	30.975	41.58666667	249.2033333	1.01	1.01	1.01	-0.23	1217.925
8.951666667	-0.56	30.42666667	41.77666667	245.7516667	1.005	1.005	1.005	-0.223333333	1157.861667
7.808333333	0.18	29.52	41.24666667	252.3116667	1	1	1	-0.255	893.44
5.696666667	-0.036666667	28.25833333	39.76833333	250.9633333	0.993333333	0.993333333	0.993333333	-0.225	452.83
3.928333333	4.025	26.98833333	38.43833333	314.535	1.145	1.145	1.145	-0.156666667	140.5066667
6.261666667	0.721666667	23.79	34.49666667	352.6666667	0.996666667	0.996666667	0.996666667	-0.245	512.7083333
6.708333333	-0.05	21.67833333	32.315	358.6	0.996666667	0.996666667	0.996666667	-0.255	575.1466667
6.043333333	-0.085	20.80666667	31.485	365.9416667	1.008333333	1.008333333	1.008333333	-0.236666667	510.95
2.768333333	20.84666667	21.24	33.41666667	382.3983333	1.698333333	1.698333333	1.698333333	-0.263333333	88.57333333
6.498333333	-0.748333333	19.60833333	29.74666667	400.7316667	0.996666667	0.996666667	0.996666667	-0.256666667	539.515
6.811666667	1.275	19.66166667	29.76166667	390.8916667	1	1	1	-0.265	616.3216667
6.976666667	-0.226666667	19.21333333	29.63	382.2716667	1	1	1	-0.253333333	670.7033333
7.101666667	0.971666667	18.76833333	29.47	374.335	1	1	1	-0.253333333	712.8583333
6.213333333	-0.031666667	19.03166667	29.53166667	370.1616667	0.993333333	0.993333333	0.993333333	-0.243333333	563.9633333
6.826666667	0.318333333	20.12333333	30.25333333	387.01	0.998333333	0.998333333	0.998333333	-0.263333333	720.8016667
5.356666667	0.548333333	21.49666667	31.08833333	390.5933333	0.99	0.99	0.99	-0.258333333	396.5116667
1.771666667	3.463333333	23.70833333	33.45333333	407.1533333	1.383333333	1.383333333	1.383333333	-0.265	34
1.95	-50.34833333	26.055	37.20166667	400.1766667	1.9	1.9	1.9	-0.3	-0.3
2.668333333	-17.155	27.45333333	38.13333333	239.35	1.605	1.605	1.605	-0.131666667	5.896666667
3.213333333	-2.903333333	27.94333333	37.015	215.69	1.306666667	1.306666667	1.306666667	-0.191666667	84.51333333
3.353333333	-1.12	28.4	36.62166667	210.2083333	1.201666667	1.201666667	1.201666667	-0.188333333	109.95
4.576666667	-0.03	28.70666667	36.425	187.7516667	1.015	1.015	1.015	-0.213333333	287.605
6.221666667	-0.118333333	28.57	36.67666667	209.955	1.003333333	1.003333333	1.003333333	-0.23	540.1966667
5.671666667	-0.415	29.33666667	37.815	189.0216667	0.993333333	0.993333333	0.993333333	-0.24	487.8233333
5.95	1.136666667	29.48	38.48	193.11	1.023333333	1.023333333	1.023333333	-0.23	507.3283333
5.866666667	0.663333333	29.38333333	38.33	251.4766667	1.023333333	1.023333333	1.023333333	-0.181666667	444.2533333
6.16	0.64	29.07	38.40666667	255.455	0.996666667	0.996666667	0.996666667	-0.233333333	536.2733333
6.991666667	0.473333333	27.94833333	37.775	272.605	0.998333333	0.998333333	0.998333333	-0.233333333	718.49
5.328333333	2.98	26.67	36.68666667	306.0933333	0.993333333	0.993333333	0.993333333	-0.251666667	400.42
4.736666667	0.438333333	24.83666667	33.975	364.565	0.99	0.99	0.99	-0.246666667	243.3
4.826666667	0.896666667	23.62	32.36833333	376.0733333	0.99	0.99	0.99	-0.243333333	254.1083333
5.391666667	2.801666667	22.995	31.78333333	392.8916667	0.991666667	0.991666667	0.991666667	-0.25	333.8916667
1.82	-2.17	21.61166667	31.00666667	426.875	0.99	0.99	0.99	-0.24	42.165
2.676666667	0.37	20.95666667	30.03333333	412.1216667	0.99	0.99	0.99	-0.25	93.12833333
3.888333333	-2.496666667	20.97833333	29.48	409.0316667	0.99	0.99	0.99	-0.248333333	185.1283333
3.76	1.138333333	20.85666667	29.07833333	388.3116667	0.99	0.99	0.99	-0.248333333	171.5483333
4.866666667	-0.726666667	20.545	28.95333333	353.035	0.991666667	0.991666667	0.991666667	-0.255	315.1533333
4.126666667	2.211666667	21.195	29.415	345.9183333	0.99	0.99	0.99	-0.231666667	209.375
1.688333333	0.878333333	22.42	30.575	369.2066667	1.096666667	1.096666667	1.096666667	-0.226666667	23.445
1.03	29.13166667	24.48333333	32.93666667	391.77	1.9	1.9	1.9	-0.3	-0.3
1.498333333	106.1683333	26.64166667	34.89666667	391.77	1.9	1.9	1.9	-0.3	-0.3
3.671666667	2.573333333	28.4	36.20166667	246.8783333	1.318333333	1.318333333	1.318333333	-0.226666667	119.765
5.945	0.798333333	28.585	36.05333333	209.4116667	1.115	1.115	1.115	-0.243333333	420.08
8.893333333	33.01	28.85	38.125	232.8766667	1.9	1.9	1.9	-0.3	-0.3
4.666666667	-10.40666667	30.12666667	39.97166667	234.3283333	1.9	1.9	1.9	-0.3	-0.3
5.946666667	-22.95	30.68666667	40.39333333	234.33	1.9	1.9	1.9	-0.3	-0.3
4.755	-6.508333333	-17.42833333	-9.533333333	232.1633333	1.74	1.74	1.74	-0.25	-0.25
4.38	4.146666667	-72.315	-68.01666667	230.275	1.281666667	1.281666667	1.281666667	-0.065	299.0916667
12.38833333	1.351666667	27.16833333	35.16666667	266.9066667	1.081666667	1.081666667	1.081666667	-0.186666667	1513.381667
9.233333333	2.305	25.06	35.98166667	317.6733333	1.013333333	1.013333333	1.013333333	-0.231666667	1287.866667
8.171666667	2.06	23.04166667	35.44	370.225	1	1	1	-0.221666667	1041.745
7.813333333	0.403333333	22.41166667	34.61166667	382.335	1	1	1	-0.25	913.22
8.2	0.888333333	22.06166667	33.76333333	396.5766667	1.001666667	1.001666667	1.001666667	-0.238333333	1037.788333
6.226666667	0.825	21.24166667	32.85166667	409.65	0.993333333	0.993333333	0.993333333	-0.24	552.34
6.333333333	-1.916666667	20.1	31.08833333	397.9016667	0.998333333	0.998333333	0.998333333	-0.266666667	539.1016667
6.723333333	-0.213333333	19.50166667	30.45	383.895	1	1	1	-0.263333333	641.96
6.473333333	-1.511666667	19.26333333	30.16666667	368.225	1	1	1	-0.265	600.5466667
6.345	-0.908333333	19.37333333	29.67333333	358.8466667	1	1	1	-0.256666667	539.9933333
6.308333333	-0.023333333	19.42166667	29.56166667	347.5783333	0.996666667	0.996666667	0.996666667	-0.243333333	515.9016667
6.75	0.516666667	19.415	29.38333333	347.2366667	1	1	1	-0.261666667	601.3916667
7.063333333	-0.893333333	19.45	29.57833333	350.3416667	1	1	1	-0.246666667	689.0183333
5.93	0.786666667	18.68166667	28.63166667	343.7066667	0.995	0.995	0.995	-0.286666667	499.7933333
6.761666667	2.395	18.09666667	28.13	368.47	0.996666667	0.996666667	0.996666667	-0.266666667	665.2083333
6.533333333	2.293333333	17.71666667	27.37166667	404.2416667	0.996666667	0.996666667	0.996666667	-0.246666667	629.0916667
5.458333333	1.403333333	16.89166667	26.71333333	419.9033333	0.995	0.995	0.995	-0.241666667	514.4533333
3.51	1.741666667	16.81166667	26.16166667	428.3616667	0.99	0.99	0.99	-0.26	203.5233333
4.405	-0.4	16.96	26.12833333	446.27	0.99	0.99	0.99	-0.25	286.895
3.386666667	-1.738333333	17.37666667	26.19833333	450.495	0.99	0.99	0.99	-0.263333333	161.3183333
2.993333333	0.123333333	18.03166667	26.65	444.0583333	0.99	0.99	0.99	-0.25	129.065
2.781666667	0.903333333	19.04166667	27.28666667	444.5866667	0.99	0.99	0.99	-0.263333333	113.5183333
1.526666667	0.296666667	20.625	28.81	452.5466667	1.335	1.335	1.335	-0.203333333	13.035
1.916666667	28.8	22.575	31.21666667	437.35	1.9	1.9	1.9	-0.3	-0.3
2.07	36.31	23.19333333	31.32833333	437.35	1.9	1.9	1.9	-0.3	-0.3
1.845	35.08666667	23.11666667	30.94833333	437.35	1.9	1.9	1.9	-0.3	-0.3
2.465	28.52166667	22.51333333	30.48	306.1316667	1.895	1.895	1.895	-0.3	-0.3
3.11	5.103333333	21.825	30.04833333	207.76	1.348333333	1.348333333	1.348333333	-0.241666667	88.87
3.593333333	-0.971666667	20.59166667	28.10666667	209.415	0.99	0.99	0.99	-0.271666667	179.3283333
4.58	-1.086666667	19.23	27.33166667	199.6033333	0.99	0.99	0.99	-0.243333333	305.87
5.483333333	-0.618333333	17.59	26.75333333	203.215	0.993333333	0.993333333	0.993333333	-0.258333333	434.575
4.066666667	-1.4	16.77666667	25.83166667	196.4466667	0.99	0.99	0.99	-0.236666667	254.875
3.44	-0.588333333	16.21666667	25.10833333	204.2116667	0.99	0.99	0.99	-0.246666667	168.4116667
4.26	-0.755	15.71666667	24.74666667	195.3166667	0.99	0.99	0.99	-0.263333333	268.6066667
3.723333333	0.093333333	15.06833333	24.05	201.4716667	0.99	0.99	0.99	-0.24	196.0483333
3.49	0.478333333	14.47166667	23.62666667	192.6766667	0.99	0.99	0.99	-0.236666667	194.2666667
4.371666667	-2.025	14.22166667	23.71333333	192.6866667	0.99	0.99	0.99	-0.245	284.595
5.4	-0.936666667	14.51833333	24.15	202.9066667	0.993333333	0.993333333	0.993333333	-0.265	450.6
6.416666667	-1.398333333	15.48666667	25.58666667	202.7566667	0.995	0.995	0.995	-0.245	655.5733333
6.796666667	-0.42	17.13	27.28	203.395	0.998333333	0.998333333	0.998333333	-0.24	752.395
7.9	-0.785	19.225	29.45166667	202.495	1	1	1	-0.246666667	1013.768333
7.261666667	0.458333333	21.03333333	31.58	198.0483333	1	1	1	-0.241666667	863.465
6.235	-0.418333333	22.73833333	33.13166667	205.7666667	0.996666667	0.996666667	0.996666667	-0.236666667	629.975
5.075	2.64	24.39166667	34.015	219.3066667	0.99	0.99	0.99	-0.278333333	414.7983333
7.126666667	-7.391666667	22.67166667	32.08666667	314.5583333	1.085	1.085	1.085	-0.216666667	837.06
5.129166667	-16.3175	22.9425	34.3725	272.1166667	1.61	1.61	1.61	-0.0625	439.2033333
10.7	-0.861666667	21.18666667	31.645	294.0083333	1.048333333	1.048333333	1.048333333	-0.213333333	1477.465
10.73	-2.275	20.88333333	31.745	246.495	1.045	1.045	1.045	-0.216666667	1402.848333
6.933333333	-1.295	20.71833333	32.79333333	216.8666667	1.005	1.005	1.005	-0.238333333	844.1716667
4.413333333	1.72	21.29666667	32.39833333	219.29	0.991666667	0.991666667	0.991666667	-0.27	304.6116667
3.135	-6.495	21.285	30.98	236.14	1.148333333	1.148333333	1.148333333	-0.263333333	154.94
1.485	-36.05666667	21.97666667	34.195	166.8866667	1.771666667	1.771666667	1.771666667	-0.263333333	2.973333333
2.953333333	26.26333333	21.65	33.99	173.015	1.7	1.7	1.7	-0.261666667	114
4.766666667	0.351666667	19.935	29.03	217.255	0.991666667	0.991666667	0.991666667	-0.248333333	327.185
4.046666667	4.078333333	18.75166667	27.31833333	247.6183333	0.99	0.99	0.99	-0.24	229.0783333
5.618333333	1.318333333	18.19166667	27.31333333	261.2033333	0.991666667	0.991666667	0.991666667	-0.24	461.895
2.826666667	-0.148333333	17.97666667	26.75833333	259.1366667	0.99	0.99	0.99	-0.231666667	104.835
1.348333333	0.06	18.15166667	27.515	252.97	1.788333333	1.788333333	1.788333333	-0.293333333	-0.276666667
1.221666667	-18.40666667	18.105	27.75166667	252.97	1.9	1.9	1.9	-0.3	-0.3
1.203333333	2.588333333	17.49833333	27.45333333	252.97	1.9	1.9	1.9	-0.3	-0.3
1.34	-4.22	17.765	27.24666667	252.97	1.9	1.9	1.9	-0.3	-0.3
1.253333333	-36.38333333	18.99166667	27.845	252.97	1.9	1.9	1.9	-0.3	-0.3
1.585	-37.30666667	20.505	28.73666667	252.97	1.9	1.9	1.9	-0.3	-0.3
2.328333333	-44.55166667	21.75666667	29.66166667	238.5783333	1.738333333	1.738333333	1.738333333	-0.256666667	9.206666667
3.486666667	-0.496666667	23.34166667	31.44666667	200.195	0.99	0.99	0.99	-0.241666667	170.2633333
6.083333333	-0.21	24.07666667	31.95666667	201.6433333	0.995	0.995	0.995	-0.243333333	588.4383333
7.096666667	-0.578333333	25.47	34.30666667	203.1516667	1	1	1	-0.253333333	800.5166667
7.918333333	-0.015	27.02	36.36833333	197.2133333	1	1	1	-0.248333333	993.0716667
8.215	0.39	28.175	38.11166667	204.7866667	1.003333333	1.003333333	1.003333333	-0.24	1050.39
8.173333333	0.231666667	29.11166667	39.27666667	204.815	1.008333333	1.008333333	1.008333333	-0.255	1002.625
7.496666667	-0.478333333	29.565	39.85166667	215.5766667	1.005	1.005	1.005	-0.226666667	867.2633333
7.313333333	1.366666667	29.97	40.39	215.9733333	1.043333333	1.043333333	1.043333333	-0.208333333	774.445
10.10333333	0.868333333	29	39.25833333	261.8816667	1.045	1.045	1.045	-0.208333333	1207.898333
5.028333333	-1.411666667	29.48	40.23833333	220.6	0.991666667	0.991666667	0.991666667	-0.243333333	356.4533333
6.048333333	-0.666666667	28.97166667	39.205	178.1733333	0.993333333	0.993333333	0.993333333	-0.236666667	534.8966667
6.028333333	-0.626666667	28.13166667	38.31333333	178.17	0.995	0.995	0.995	-0.261666667	527.2683333
6.145	-0.023333333	27.67666667	37.62333333	179.8	0.996666667	0.996666667	0.996666667	-0.255	550.4433333
6.148333333	-0.763333333	27.01833333	37.095	185.7416667	0.996666667	0.996666667	0.996666667	-0.253333333	543.3183333
6.056666667	-0.595	26.13166667	36.23166667	187.51	0.996666667	0.996666667	0.996666667	-0.241666667	516.8133333
4.415	0.875	24.84166667	34.26666667	194.5033333	0.99	0.99	0.99	-0.245	286.3216667
3.868333333	1.786666667	24.09333333	32.91666667	199.6316667	0.99	0.99	0.99	-0.23	201.1316667
3.173333333	1.141666667	23.47333333	32.06166667	205.1233333	0.99	0.99	0.99	-0.228333333	133.7066667
0.926666667	4.536666667	23.26833333	34.14166667	220.5983333	1.735	1.735	1.735	-0.303333333	-0.528333333
0.6	3.691666667	22.70333333	35.50833333	221.22	1.9	1.9	1.9	-0.3	-0.3
0.541666667	-71.945	22.36833333	35.53	221.22	1.9	1.9	1.9	-0.3	-0.3
0.38	81.46	22.87	35.895	221.22	1.9	1.9	1.9	-0.3	-0.3
0.761666667	74.36166667	24.24	36.56666667	221.22	1.9	1.9	1.9	-0.3	-0.3
1.12	-25.83333333	26.54666667	37.82333333	221.22	1.9	1.9	1.9	-0.3	-0.3
3.363333333	-17.03166667	28.57833333	38.02666667	196.4966667	1.408333333	1.408333333	1.408333333	-0.235	147.8966667
6.32	0.105	29.585	37.09666667	193.0933333	0.993333333	0.993333333	0.993333333	-0.26	649.7816667
9.806666667	0.003333333	31.145	39.67333333	204.1333333	1.026666667	1.026666667	1.026666667	-0.228333333	1286.42
10.71	-0.616666667	32.18166667	41.86666667	217.2733333	1.041666667	1.041666667	1.041666667	-0.223333333	1373.765
9.623333333	0.246666667	32.655	43.16166667	216.6683333	1.05	1.05	1.05	-0.176666667	1158.438333
9.623333333	0.021666667	33.03333333	43.72333333	198.2233333	1.026666667	1.026666667	1.026666667	-0.235	1209.691667
11.54	0.721666667	32.56	43.395	224.5266667	1.061666667	1.061666667	1.061666667	-0.238333333	1298.383333
14.97666667	0.06	31.34	41.26166667	243.7716667	1.126666667	1.126666667	1.126666667	-0.221666667	1543.168333
10.28333333	-0.188333333	30.09666667	42.00166667	257.305	1.028333333	1.028333333	1.028333333	-0.223333333	1390.27
9.88	-0.373333333	28.60833333	41.17166667	277.7566667	1.028333333	1.028333333	1.028333333	-0.206666667	1328.558333
9.696666667	1.391666667	27.27833333	40.185	276.8533333	1.018333333	1.018333333	1.018333333	-0.216666667	1350.638333
7.79	-0.516666667	26.005	38.815	251.5083333	1.015	1.015	1.015	-0.248333333	840.2983333
6.423333333	0.075	25.35166667	37.4	233.845	0.996666667	0.996666667	0.996666667	-0.238333333	655.6616667
7.561666667	-0.113333333	24.335	35.99666667	223.1983333	1.005	1.005	1.005	-0.258333333	871.53
9.76	0.691666667	21.88833333	33.29666667	191.2216667	1.028333333	1.028333333	1.028333333	-0.203333333	1313.896667
6.336666667	0.651666667	20.01833333	32.805	197.135	0.995	0.995	0.995	-0.27	659.7333333
7.846666667	-0.49	18.87833333	31.17333333	195.8116667	1.006666667	1.006666667	1.006666667	-0.22	1029.466667
6.648333333	-0.131666667	17.90833333	30.275	199.8083333	0.998333333	0.998333333	0.998333333	-0.235	748.0233333
5.185	0.486666667	17.26	28.41833333	189.81	0.99	0.99	0.99	-0.251666667	408.0016667
4.8	1.153333333	16.66	26.71333333	197.325	0.99	0.99	0.99	-0.251666667	351.8916667
5.216666667	0.413333333	16.14333333	26.07	212.865	0.99	0.99	0.99	-0.253333333	406.7933333
4.791666667	-1.7	16.54666667	25.83166667	217.8933333	0.99	0.99	0.99	-0.253333333	353.695
7.655	-0.428333333	17.51666667	27.36333333	210.4016667	1	1	1	-0.251666667	958.2516667
7.605	0.296666667	19.06333333	29.59166667	209.36	1	1	1	-0.25	918.21
7.295	-0.125	21.145	31.55	217.0916667	1	1	1	-0.255	839.515
7.265	0.23	22.52166667	32.85833333	205.53	1	1	1	-0.255	851.7416667
7.205	-0.258333333	23.75666667	34.155	206.8416667	1	1	1	-0.238333333	831.9216667
7.423333333	0.701666667	25.055	35.35333333	212.5133333	1	1	1	-0.231666667	872.3933333
9.358333333	0.38	26.59166667	36.56666667	208.0866667	1.021666667	1.021666667	1.021666667	-0.215	1183.42
10.47333333	-0.743333333	27.85	37.85	207.7616667	1.041666667	1.041666667	1.041666667	-0.245	1335.81
9.465	-0.073333333	28.53333333	39.31833333	217.2216667	1.023333333	1.023333333	1.023333333	-0.24	1233.015
8.596666667	-0.58	28.79	40.07666667	227.505	1.006666667	1.006666667	1.006666667	-0.22	1079.145
8.365	0.031666667	28.79166667	40.16333333	229.285	1.006666667	1.006666667	1.006666667	-0.238333333	1055.566667
7.68	-0.238333333	28.56333333	40.05666667	234.8183333	1	1	1	-0.231666667	907.9466667
7.868333333	1.35	27.74833333	39.20333333	248.175	1.001666667	1.001666667	1.001666667	-0.23	967.1683333
6.333333333	-0.9	26.51	38.14333333	257.845	1	1	1	-0.256666667	618.9683333
7.021666667	0.086666667	25.43	36.62333333	261.41	1	1	1	-0.243333333	782.38
4.47	-1.163333333	24.57333333	34.905	265.67	0.99	0.99	0.99	-0.258333333	275.4133333
2.88	1.141666667	23.905	33.22166667	279.15	0.99	0.99	0.99	-0.261666667	105.64
1.326666667	28.60333333	23.61833333	34.51833333	282.84	1.655	1.655	1.655	-0.298333333	1.108333333
1.741666667	100.93	23.055	35.85333333	282.84	1.9	1.9	1.9	-0.3	0
1.656666667	130.8283333	21.64333333	35.085	282.84	1.9	1.9	1.9	-0.3	0
1.988333333	96.91333333	21.34833333	34.385	282.84	1.9	1.9	1.9	-0.3	0
3.566666667	14.95833333	21.245	32.71	356.7733333	1.383333333	1.383333333	1.383333333	-0.251666667	125.3933333
5.65	-2.698333333	19.87666667	28.99666667	369.655	0.99	0.99	0.99	-0.265	427.9516667
6.66	0.608333333	20.09333333	29.41666667	372.36	0.998333333	0.998333333	0.998333333	-0.261666667	645.5833333
5.671666667	-0.085	21.07333333	30.42333333	373.3733333	0.991666667	0.991666667	0.991666667	-0.273333333	476.0666667
4.811666667	0.603333333	22.53833333	31.10333333	394.2916667	0.99	0.99	0.99	-0.243333333	340.33
3.108333333	0.311666667	24.10833333	32.39833333	408.2816667	1.105	1.105	1.105	-0.235	142.325
1.126666667	8.938333333	26.87166667	36.89833333	413.18	1.9	1.9	1.9	-0.3	-0.3
1.118333333	-0.821666667	29.11833333	38.875	413.18	1.9	1.9	1.9	-0.3	-0.3
2.338333333	-9	30.69333333	40.36333333	340.145	1.858333333	1.858333333	1.858333333	-0.265	5.028333333
2.688333333	1.153333333	30.39333333	38.10666667	175.2216667	1.09	1.09	1.09	-0.255	102.2483333
1.615	8.04	31.895	41.01333333	130.33	1.9	1.9	1.9	-0.3	0
2.055	-51.7	32.905	42.075	139.2366667	1.866666667	1.866666667	1.866666667	-0.265	1.916666667
1.231666667	1.336666667	33.715	43.05833333	262.635	1.798333333	1.798333333	1.798333333	-0.288333333	2.031666667
1.635	-94.315	33.945	44.195	264.32	1.9	1.9	1.9	-0.3	-0.3
2.413333333	-74.62666667	33.3	43.43833333	209.805	1.89	1.89	1.89	-0.3	-0.3
2.616666667	-6.526666667	32.33833333	41.78833333	108.1066667	1.653333333	1.653333333	1.653333333	-0.263333333	28.03666667
2.065	0.666666667	29.84666667	37.57	104.3283333	0.991666667	0.991666667	0.991666667	-0.261666667	45.52166667
2.481666667	-7.363333333	28.52	37.58	85.49333333	1.488333333	1.488333333	1.488333333	-0.255	30.06333333
6.7525	-2.325	26.3875	34.86666667	48.83916667	0.998333333	0.998333333	0.998333333	-0.256666667	787.9583333
8.25	-1.448333333	25.045	35.26333333	25.59333333	1	1	1	-0.245	1064.445
8.881666667	0.421666667	24.32666667	35.38	13.35166667	1	1	1	-0.256666667	1223.73
9.326666667	-2.171666667	23.35166667	35.11833333	17.08	1	1	1	-0.261666667	1391.173333
9.96	0.805	22.57666667	34.80833333	10.08666667	1.008333333	1.008333333	1.008333333	-0.238333333	1493.951667
7.528333333	-0.165	22.19833333	34.98166667	9.658333333	1	1	1	-0.231666667	878.37
7.356666667	1.295	21.58	33.93666667	11.45833333	1	1	1	-0.228333333	773.5366667
6.028333333	-0.531666667	21.2	32.89166667	10.07	0.993333333	0.993333333	0.993333333	-0.256666667	497.0783333
4.643333333	2.491666667	21.16666667	31.08166667	10.07	0.99	0.99	0.99	-0.258333333	281.9266667
2.961666667	0.845	21.56166667	30.67666667	9.143333333	0.99	0.99	0.99	-0.245	111.9966667
1.38	-0.556666667	22.87333333	32.40833333	22.10333333	1.311666667	1.311666667	1.311666667	-0.243333333	9.856666667
0.583333333	18.16166667	25.165	36.80333333	35.29	1.9	1.9	1.9	-0.3	-0.3
1.141666667	82.20666667	27.47166667	38.57666667	35.29	1.9	1.9	1.9	-0.3	-0.3
2.896666667	62.17166667	28.56	38.39833333	112.92	1.551666667	1.551666667	1.551666667	-0.241666667	59.55166667
4.858333333	0.688333333	28.46333333	35.845	193.8933333	0.99	0.99	0.99	-0.246666667	351.89
5.861666667	-0.6175	29.795	37.7175	202.4341667	0.994166667	0.994166667	0.994166667	-0.240833333	531.0541667
6.863333333	0.995	30.505	39.145	205.1016667	1	1	1	-0.26	716.6083333
7.843333333	-0.06	31.03	40.1	203.435	1.003333333	1.003333333	1.003333333	-0.243333333	931.2533333
7.785	-0.248333333	31.27666667	41.07166667	199.305	1.001666667	1.001666667	1.001666667	-0.246666667	914.0183333
8.86	-0.323333333	31.15833333	41.29333333	193.6383333	1.005	1.005	1.005	-0.228333333	1142.345
7.805	-0.028333333	31.03333333	41.585	201.2283333	1.001666667	1.001666667	1.001666667	-0.241666667	933.44
6.171666667	0.01	30.71833333	41.43333333	197.9133333	0.996666667	0.996666667	0.996666667	-0.221666667	585.6866667
4.84	2.126666667	29.61	39.76833333	202.52	0.99	0.99	0.99	-0.261666667	310.1366667
2.326666667	2.041666667	28.70833333	38.35333333	219.3516667	0.99	0.99	0.99	-0.24	70.94333333
3.5175	-0.298333333	28.28833333	37.04	213.0716667	0.99	0.99	0.99	-0.244166667	160.745
1.525	-1.535	27.995	37.67833333	225.58	1.378333333	1.378333333	1.378333333	-0.261666667	12.98666667
1.708333333	-4.013333333	27.83166667	39.70666667	225.58	1.9	1.9	1.9	-0.3	0
3.013333333	2.316666667	27.03	36.595	259.5383333	1.098333333	1.098333333	1.098333333	-0.216666667	89.91666667
2.326666667	4.591666667	25.88666667	34.52666667	341.0133333	0.99	0.99	0.99	-0.24	75.18666667
3.558333333	2.223333333	24.355	32.90666667	399.2316667	0.99	0.99	0.99	-0.233333333	168.37
2.658333333	0.85	22.46	31.33833333	416.1666667	0.99	0.99	0.99	-0.243333333	90.37833333
2.655	3.43	22.65666667	31.35166667	418.3883333	0.99	0.99	0.99	-0.236666667	96.20333333
5.32	-0.621666667	22.81666667	31.73333333	406.4233333	0.995	0.995	0.995	-0.248333333	384.0533333
5.605	-0.153333333	23.62666667	32.55833333	386.625	0.993333333	0.993333333	0.993333333	-0.261666667	450.5666667
7.078333333	0.735	25.75	34.85666667	405.6683333	1	1	1	-0.235	748.285
5.36	-0.411666667	27.37333333	36.72166667	414.1883333	0.991666667	0.991666667	0.991666667	-0.245	414.015
2.99	0.726666667	29.18666667	37.89666667	421.0683333	1.145	1.145	1.145	-0.25	136.955
1.223333333	-40.10333333	31.83	42.69833333	445.45	1.9	1.9	1.9	-0.3	-0.3
1.308333333	46.21666667	33.88666667	44.455	445.45	1.9	1.9	1.9	-0.3	-0.3
2.355	-5.161666667	35.07	45.475	252.1583333	1.893333333	1.893333333	1.893333333	-0.3	-0.3
2.395	-4.358333333	35.61666667	45.40333333	234.15	1.485	1.485	1.485	-0.21	39.79666667
2.031666667	-19.33166667	35.83	44.65	231.4016667	1.745	1.745	1.745	-0.045	4.915
2.4	-1.878333333	35.66333333	43.48333333	235.1933333	1.33	1.33	1.33	-0.17	21.04
2.13	17.19833333	36.01666667	44.32333333	173.9	1.771666667	1.771666667	1.771666667	-0.293333333	7.258333333
3.06	-8.978333333	35.44	42.78666667	199.4166667	1.266666667	1.266666667	1.266666667	-0.205	65.58
4.205	0.803333333	34.02833333	40.62666667	160.705	0.99	0.99	0.99	-0.266666667	226.685
2.495	-0.05	32.46833333	39.89333333	170.245	0.995	0.995	0.995	-0.23	76.23333333
1.428333333	8.103333333	31.57	40.42333333	165.3183333	1.471666667	1.471666667	1.471666667	-0.283333333	9.018333333
1.53	45.83	31.25333333	41.875	168.16	1.9	1.9	1.9	-0.3	-0.3
3.22	18.99	30.61166667	39.75166667	272.6266667	1.206666667	1.206666667	1.206666667	-0.22	93.35666667
4.375	1.781666667	29.985	37.625	303.2933333	0.99	0.99	0.99	-0.245	250.9333333
3.686666667	1.098333333	29.52	37.46166667	321.445	0.99	0.99	0.99	-0.248333333	169.2133333
3.118333333	2.786666667	28.495	36.79166667	342.19	1.025	1.025	1.025	-0.223333333	111.805
2.378333333	17.9	26.84833333	38.41666667	420.315	1.895	1.895	1.895	0	-0.3
1.301666667	20.96	26.07833333	38.49	434.83	1.9	1.9	1.9	0	-0.3
0.686666667	108.0816667	25.625	38.635	434.83	1.9	1.9	1.9	0	-0.3
0.468333333	-10.75166667	26.54666667	40.02333333	434.83	1.9	1.9	1.9	0	-0.3
0.693333333	-51.985	28.03333333	41.60666667	434.83	1.9	1.9	1.9	0	-0.3
1.231666667	6.693333333	30.27333333	42.68166667	434.83	1.9	1.9	1.9	0	-0.3
2.453333333	24.14333333	31.98	42.63333333	340.8566667	1.9	1.9	1.9	0	-0.3
2.771666667	9.995	33.53166667	43.50166667	143.5933333	1.716666667	1.716666667	1.716666667	0.011666667	10.82333333
2.651666667	17.91166667	35.10666667	43.46333333	191.4266667	1.538333333	1.538333333	1.538333333	-0.068333333	15.27833333
2.038333333	37.62666667	36.42833333	45.09166667	223.3183333	1.82	1.82	1.82	-0.023333333	1.828333333
3.528333333	-1.246666667	36.20333333	43.44166667	196.1083333	1.226666667	1.226666667	1.226666667	-0.185	110.01
3.875	-2.321666667	35.94833333	42.83833333	214.575	1.133333333	1.133333333	1.133333333	-0.223333333	198.0116667
3.931666667	-1.805	35.94	43.18666667	192.35	0.995	0.995	0.995	-0.173333333	240.9733333
3.81	2.73	36.33833333	43.93166667	220.03	1.165	1.165	1.165	-0.171666667	151.5633333
5.153333333	0.401666667	36.19666667	44.11166667	200.725	1.098333333	1.098333333	1.098333333	-0.195	385.9716667
5.089166667	-0.365	35.84916667	43.8225	195.3741667	0.991666667	0.991666667	0.991666667	-0.253333333	364.8766667
4.8625	-1.129166667	35.185	43.3925	181.8783333	0.991666667	0.991666667	0.991666667	-0.255	330.5416667
2.251666667	35.02833333	34.52	44.39	176.1633333	1.68	1.68	1.68	-0.288333333	6.555
2.1	18.195	33.85166667	43.64333333	242.3566667	1.406666667	1.406666667	1.406666667	-0.185	12.58833333
2.596666667	3.128333333	32.54166667	42.03166667	295.4383333	1.293333333	1.293333333	1.293333333	-0.121666667	54.275
3.72	2.17	31.13333333	39.25833333	312.8833333	0.99	0.99	0.99	-0.225	169.3366667
2.251666667	-2.101666667	31.04333333	40.01333333	326.01	1.463333333	1.463333333	1.463333333	-0.263333333	41.59
0.651666667	40.39	30.78333333	41.83666667	321.7	1.9	1.9	1.9	-0.3	-0.3
0.676666667	55.42	29.16666667	41.28166667	321.7	1.9	1.9	1.9	-0.3	-0.3
1.905	100.6133333	27.975	40.40333333	321.7	1.9	1.9	1.9	-0.3	-0.3
1.433333333	-51.50333333	26.91	39.28666667	321.7	1.9	1.9	1.9	-0.3	-0.3
1.935	-83.795	26.96333333	38.63833333	321.7	1.9	1.9	1.9	-0.3	-0.3
1.361666667	-119.14	27.985	38.85	321.7	1.9	1.9	1.9	-0.3	-0.3
1.033333333	-115.0716667	29.66833333	39.71	321.7	1.9	1.9	1.9	-0.3	-0.3
1.633333333	-119.495	31.72833333	40.75	321.7	1.9	1.9	1.9	-0.3	-0.3
2.623333333	-94.84666667	33.67166667	41.86	289.1816667	1.731666667	1.731666667	1.731666667	-0.255	12.59666667
3.563333333	1.095	34.61166667	41.53333333	210.6833333	0.993333333	0.993333333	0.993333333	-0.195	177.0316667
4.85	-0.703333333	34.87	42.185	213.6883333	1.031666667	1.031666667	1.031666667	-0.213333333	302.8816667
5.43	-0.101666667	35.57833333	43.475	216.7033333	0.996666667	0.996666667	0.996666667	-0.208333333	471.26
6.038333333	1.781666667	36.26166667	44.56666667	211.7783333	1.036666667	1.036666667	1.036666667	-0.203333333	483.1566667
6.063333333	-0.498333333	36.69	44.97333333	219.92	1.06	1.06	1.06	-0.15	481.6866667
6.023333333	0.29	36.76166667	45.345	227.9916667	0.996666667	0.996666667	0.996666667	-0.225	561.5716667
6.968333333	0.706666667	36.66333333	45.73166667	235.975	0.998333333	0.998333333	0.998333333	-0.253333333	728.7133333
7.54	-1.326666667	36.23	45.85333333	253.3533333	0.998333333	0.998333333	0.998333333	-0.24	832.4516667
6.191666667	0.028333333	36.075	45.84666667	218.2033333	0.995	0.995	0.995	-0.248333333	550.5966667
5.941666667	-0.811666667	35.65833333	45.255	212.4666667	0.993333333	0.993333333	0.993333333	-0.23	516.12
5.503333333	0.958333333	34.90333333	44.31666667	221.64	0.991666667	0.991666667	0.991666667	-0.24	404.9816667
4.163333333	2.085	34.07	43.22166667	235.1433333	0.99	0.99	0.99	-0.23	238.5783333
4.588333333	1.938333333	32.54	41.44666667	347.3883333	0.99	0.99	0.99	-0.25	249.7166667
6.131666667	-2.091666667	31.765	40.92666667	344.9366667	0.996666667	0.996666667	0.996666667	-0.256666667	460.8166667
3.846666667	0.8	31.29666667	40.035	329.59	0.99	0.99	0.99	-0.241666667	187.24
1.825	42.44833333	30.68	40.42333333	331.61	1.396666667	1.396666667	1.396666667	-0.256666667	16.20166667
1.823333333	109.6733333	29.51833333	41.86166667	337.97	1.9	1.9	1.9	-0.3	0
2.573333333	27.025	28.74	39.41166667	380.2466667	1.283333333	1.283333333	1.283333333	-0.218333333	66.59
2.235	2.045	27.96	36.56	423.99	0.99	0.99	0.99	-0.231666667	57.32666667
2.675	1.293333333	27.08166667	36.115	430.425	0.99	0.99	0.99	-0.24	81.29666667
3.995	-1.045	27.52333333	36.08333333	418.0016667	0.99	0.99	0.99	-0.241666667	191.7883333
2.685	0.03	28.23833333	36.79	418.865	0.99	0.99	0.99	-0.228333333	84.76
2.95	0.006666667	29.91333333	38.11666667	415.7433333	0.99	0.99	0.99	-0.235	115.75
4.171666667	0.383333333	31.95166667	39.585	423.78	0.99	0.99	0.99	-0.226666667	239.5283333
2.938333333	-0.405	33.63166667	41.54166667	453.625	0.993333333	0.993333333	0.993333333	-0.21	117.425
1.541666667	18.64833333	35.87	45.565	471.3583333	1.886666667	1.886666667	1.886666667	-0.298333333	-0.341666667
1.895	39.065	37.58666667	47.27666667	471.35	1.9	1.9	1.9	-0.3	-0.3
2.258333333	21.86833333	38.80666667	48.40666667	365.46	1.871666667	1.871666667	1.871666667	-0.253333333	-0.301666667
1.011666667	6.246666667	39.72333333	49.1	195.21	1.9	1.9	1.9	0	-0.3
1.47	-55.80333333	40.39333333	49.15333333	195.21	1.9	1.9	1.9	0	-0.3
2.178333333	-15.58	40.41166667	48.44166667	192.785	1.688333333	1.688333333	1.688333333	-0.061666667	17.24333333
1.428333333	-22.79	40.21166667	48.34666667	178.41	1.9	1.9	1.9	-0.3	-0.3
2.12	-16.82333333	39.74333333	47.51166667	303.6166667	1.611666667	1.611666667	1.611666667	-0.118333333	10.21166667
3.596666667	-11.335	37.86166667	45.28833333	302.8983333	1.258333333	1.258333333	1.258333333	-0.145	128.645
3.425	1.335	36.01	43.00666667	293.0783333	0.99	0.99	0.99	-0.268333333	180.2383333
8.581666667	-0.448333333	33.61	42.325	349.675	1	1	1	-0.225	1064.418333
8.786666667	-1.513333333	32.63	42.52	358.075	1	1	1	-0.24	1050.945
9.135	-1.263333333	32.34	42.915	347.4833333	1	1	1	-0.243333333	1128.391667
7.97	1.816666667	31.33833333	42.64833333	348.6866667	1	1	1	-0.225	831.4766667
7.178333333	0.135	30.57	41.87666667	360.3566667	1	1	1	-0.26	633.9166667
3.375	1.991666667	29.26666667	40.205	427.5133333	0.993333333	0.993333333	0.993333333	-0.196666667	158.9833333
2.923333333	-1.498333333	27.92666667	37.95	447.5866667	0.99	0.99	0.99	-0.235	113.3616667
2.513333333	1.94	27.79666667	36.93833333	417.1083333	0.99	0.99	0.99	-0.238333333	67.34333333
3.716666667	-0.79	27.745	36.315	410.2466667	0.99	0.99	0.99	-0.231666667	154.1183333
4.376666667	-0.398333333	27.86166667	36.35666667	391.7283333	0.99	0.99	0.99	-0.238333333	233.3333333
4.321666667	0.641666667	28.50833333	36.61833333	399.06	0.99	0.99	0.99	-0.248333333	239.8916667
5.156666667	1.176666667	30.22666667	38.27666667	406.4133333	0.99	0.99	0.99	-0.255	364.375
6.275	0.553333333	32.08833333	40.29	422.5883333	0.996666667	0.996666667	0.996666667	-0.248333333	564.5583333
5.948333333	-0.065	33.55	42.07333333	429.2783333	0.996666667	0.996666667	0.996666667	-0.241666667	514.3716667
4.818333333	1.296666667	35.04666667	43.36666667	430.26	0.99	0.99	0.99	-0.248333333	326.66
2.776666667	0.896666667	36.88333333	45.34	437.7983333	1.291666667	1.291666667	1.291666667	-0.15	97.54333333
1.798333333	-15.245	39.13666667	49.64833333	289.5433333	1.9	1.9	1.9	0	0
1.451666667	-14.11833333	40.36166667	50.71666667	275.985	1.768333333	1.768333333	1.768333333	0	5.385
1.966666667	-21.71166667	41.08833333	51.49666667	244.0333333	1.833333333	1.833333333	1.833333333	-0.146666667	-0.301666667
2.255	26.88833333	40.69333333	50.06333333	168.32	1.708333333	1.708333333	1.708333333	-0.155	4.698333333
2.901666667	24.95833333	40.05166667	49.19833333	211.335	1.581666667	1.581666667	1.581666667	-0.26	35.505
2.435	-16.44166667	38.71833333	47.12833333	273.2916667	1.613333333	1.613333333	1.613333333	-0.22	18.39
2.625	-0.543333333	37.28166667	44.26833333	270.7516667	0.99	0.99	0.99	-0.231666667	78.41
1.595	-48.99833333	37.11	45.71833333	255.835	1.746666667	1.746666667	1.746666667	-0.053333333	-0.315
2.258333333	3.815	37.075	46.645	195.98	1.876666667	1.876666667	1.876666667	0	-0.3
5.065	-0.865	36.21	44.23833333	262.5716667	1.125	1.125	1.125	-0.183333333	308.6516667
5.028333333	0.171666667	35.445	43.19	280.515	0.99	0.99	0.99	-0.26	313.3133333
2.92	-3.561666667	34.87333333	42.95	262.5783333	0.996666667	0.996666667	0.996666667	-0.211666667	98.24833333
1.625	3.635	34.85333333	44.70333333	203.9116667	1.85	1.85	1.85	-0.3	-0.57
2.331666667	7.665	34.535	44.88	224.915	1.63	1.631666667	1.631666667	-0.241666667	14.17
2.386666667	10.455	34.39166667	44.36833333	259.19	1.686666667	1.686666667	1.686666667	-0.248333333	27.725
3.621666667	-2.696666667	33.77333333	41.74833333	151.0433333	1.086666667	1.086666667	1.086666667	-0.206666667	149.8316667
8.968333333	-4.001666667	31.50833333	40.315	41.07666667	1.096666667	1.096666667	1.096666667	-0.198333333	929.0616667
9.095	0.478333333	26.89666667	37.77	2.223333333	1.003333333	1.003333333	1.003333333	-0.261666667	1197.081667
6.593333333	0.843333333	27.40666667	38.72833333	11.16166667	1	1	1	-0.281666667	665.955
8.005	0.27	29.41	39.93333333	23.15833333	1	1	1	-0.258333333	981.9033333
8.783333333	-0.276666667	31.24833333	41.52333333	28.51166667	1.001666667	1.001666667	1.001666667	-0.213333333	1135.055
10.30333333	0.385	32.80333333	43.03	32.125	1.013333333	1.013333333	1.013333333	-0.22	1392.98
10.63	0.11	34.29833333	44.92	35.40333333	1.023333333	1.023333333	1.023333333	-0.213333333	1426.856667
9.92	-0.863333333	35.60166667	46.535	52.72666667	1.015	1.015	1.015	-0.238333333	1325.166667
7.798333333	0.951666667	36.37	47.63666667	54.57	1	1	1	-0.226666667	886.085
6.285	-0.045	37.1	47.935	55.60166667	0.993333333	0.993333333	0.993333333	-0.243333333	605.3166667
5.591666667	0.68	37.565	47.82666667	65.73666667	0.993333333	0.993333333	0.993333333	-0.241666667	448.205
7.271666667	-1.478333333	37.21333333	47.055	51.415	1.011666667	1.011666667	1.011666667	-0.248333333	683.7266667
16.005	0.428333333	33.82333333	42.835	5.578333333	1.15	1.15	1.15	-0.22	1549.83
12.89833333	-0.806666667	32.46	42.65833333	1.586666667	1.088333333	1.088333333	1.088333333	-0.23	1533.095
12.74666667	2.033333333	29.53	41.255	-8.96	1.088333333	1.088333333	1.088333333	-0.233333333	1545.231667
9.253333333	-1.493333333	27.10666667	40.18166667	-25.73666667	1.015	1.015	1.015	-0.208333333	1227.046667
6.761666667	0.306666667	25.47666667	39.06333333	-52.255	1	1	1	-0.253333333	724.1616667
5.685	-0.8	23.93333333	36.76166667	-26.40666667	1.168333333	1.168333333	1.168333333	-0.215	634.56
2.113333333	-82.87166667	25.43333333	39.92833333	-82.89333333	1.885	1.885	1.885	-0.265	-0.238333333
1.283333333	5.871666667	23.905	37.54666667	-189.1083333	1.565	1.565	1.565	-0.291666667	33.1
3.803333333	25.79333333	23.675	36.84333333	-142.3466667	1.445	1.445	1.445	-0.248333333	158.3816667
4.255	-1.51	21.58166667	31.56833333	-118.0383333	0.99	0.99	0.99	-0.248333333	256.6983333
2.97	2.523333333	21.21166667	30.42333333	-122.415	0.99	0.99	0.99	-0.245	116.2216667
2.436666667	-8.383333333	20.99666667	30.13333333	-131.655	1.186666667	1.186666667	1.186666667	-0.256666667	77.23833333
1.358333333	-42.625	22.04833333	33.62666667	-146.6	1.9	1.9	1.9	-0.3	-0.3
1.273333333	-56.79833333	22.47333333	34.43666667	-146.6	1.9	1.9	1.9	-0.3	-0.3
0.791666667	-69.70666667	22.81333333	35.20333333	-146.6	1.9	1.9	1.9	-0.3	-0.3
2.148333333	-17.765	23.67833333	35.70166667	-28.335	1.9	1.9	1.9	-0.3	-0.3
0.908333333	-14.03166667	24.22833333	36.09166667	42.23	1.9	1.9	1.9	-0.3	-0.3
0.84	5.383333333	24.995	36.60166667	42.23	1.9	1.9	1.9	-0.3	-0.3
1.71	16.02333333	25.925	37.11666667	42.23	1.9	1.9	1.9	-0.3	-0.3
2.498333333	28.29166667	27.03333333	37.055	151.775	1.691666667	1.691666667	1.691666667	-0.178333333	12.635
4.211666667	0.291666667	26.44	34.31333333	173.925	1.065	1.065	1.065	-0.155	219.04
5.131666667	0.685	26.53833333	34.06333333	168.3066667	0.996666667	0.996666667	0.996666667	-0.245	424.8066667
6.391666667	1.063333333	26.91666667	35.03666667	169.2933333	1.028333333	1.028333333	1.028333333	-0.216666667	595.34
6.575	0.158333333	27.71166667	35.945	160.0083333	1.028333333	1.028333333	1.028333333	-0.225	620.295
7.586666667	-0.631666667	28.18166667	36.815	165.9983333	1.003333333	1.003333333	1.003333333	-0.225	880.865
7.648333333	2.545	28.22	37.87833333	237.6566667	1.058333333	1.058333333	1.058333333	-0.228333333	861.4116667
7.788333333	0.313333333	27.39833333	37.97166667	244.435	1	1	1	-0.231666667	935.7833333
7.52	0.148333333	26.23833333	37.29166667	256.92	1	1	1	-0.245	890.145
6.336666667	0.565	25.19833333	36.36333333	261.9816667	0.995	0.995	0.995	-0.251666667	611.5833333
6.976666667	0.08	24.175	35.145	279.0533333	1	1	1	-0.23	735.1166667
5.436666667	-0.12	23.54333333	34.15333333	285.11	0.993333333	0.993333333	0.993333333	-0.251666667	446.4166667
2.801666667	2.613333333	22.60333333	32.27666667	318.3483333	0.99	0.99	0.99	-0.241666667	107.5883333
2.94	0.931666667	20.93666667	30.49	420.8483333	0.99	0.99	0.99	-0.231666667	127.86
5.336666667	-0.936666667	20.34666667	29.71666667	412.4616667	0.995	0.995	0.995	-0.26	388.6783333
6.238333333	-0.44	19.22333333	28.785	383.6866667	0.996666667	0.996666667	0.996666667	-0.268333333	522.5433333
7.03	1.411666667	18.64166667	28.74666667	377.455	1	1	1	-0.255	655.7533333
7.033333333	0.581666667	18.48	28.80333333	391.3433333	1	1	1	-0.266666667	640.4466667
6.276666667	-1.106666667	18.28	28.785	382.2083333	0.995	0.995	0.995	-0.278333333	582.485
5.416666667	0.185	19.485	29.05666667	385.435	0.993333333	0.993333333	0.993333333	-0.253333333	432.335
5.215	0.035	21.15166667	29.91166667	395.305	0.99	0.99	0.99	-0.248333333	389.515
5.636666667	-0.295	22.64333333	31.54166667	406.0483333	0.995	0.995	0.996666667	-0.275	481.895
3.12	-1.128333333	24.60166667	32.92833333	408.9416667	0.995	0.995	0.995	-0.205	147.795
1.908333333	-7.641666667	26.99833333	37.00333333	392.21	1.886666667	1.886666667	1.886666667	-0.3	-0.301666667
1.575	9.116666667	29.115	39.44	410.3316667	1.896666667	1.896666667	1.896666667	-0.3	-0.3
1.628333333	11.65	30.655	40.86166667	416.44	1.9	1.9	1.9	-0.3	-0.3
1.253333333	-49.78666667	31.51333333	41.76	416.44	1.9	1.9	1.9	-0.3	-0.3
1.285	60.19833333	32.05666667	42.15333333	416.44	1.9	1.9	1.9	-0.3	-0.3
1.541666667	44.28	31.675	41.75833333	416.44	1.9	1.9	1.9	-0.3	-0.3
2.326666667	50.84166667	31.53166667	41.43333333	408.085	1.9	1.9	1.9	-0.3	-0.3
2.821666667	-9.918333333	31	39.47166667	165.4316667	1.263333333	1.263333333	1.263333333	-0.235	73.26666667
2.793333333	0.868333333	29.22	36.14833333	150.94	0.99	0.99	0.99	-0.26	93.27166667
2.161666667	-1.758333333	28.35666667	36.00166667	148.9416667	0.99	0.99	0.99	-0.256666667	48.65
2.196666667	-2.47	27.63166667	35.65166667	99.10833333	0.99	0.99	0.99	-0.243333333	56.50833333
1.69	36.21833333	27.32666667	36.55333333	85.17	1.458333333	1.458333333	1.458333333	-0.086666667	13.41333333
1.108333333	40.635	27.74833333	38.685	85.17	1.9	1.9	1.9	0	-0.3
1.346666667	30.795	27.57333333	38.77166667	85.17	1.9	1.9	1.9	0	-0.3
1.141666667	58.01166667	27.31	38.62833333	85.17	1.9	1.9	1.9	0	-0.3
1.855	-87.65166667	26.97166667	38.17	56.87833333	1.886666667	1.886666667	1.886666667	0	-0.3
2.196666667	18.90166667	26.19666667	37.76	-40.68	1.898333333	1.898333333	1.898333333	0	-0.3
1.58	71.62666667	25.41166667	36.81333333	-40.68	1.9	1.9	1.9	0	-0.3
1.475	48.88833333	24.73833333	36.00166667	-40.68	1.9	1.9	1.9	0	-0.3
2.401666667	22.95333333	25.575	35.71	3.02	1.745	1.745	1.745	-0.083333333	3.375
1.43	-9.89	25.82	35.875	27.45	1.9	1.9	1.9	-0.3	-0.3
1.528333333	25.86333333	27.13166667	36.05	27.45	1.9	1.9	1.9	-0.3	-0.3
2.321666667	11.88666667	28.74333333	36.75333333	68.965	1.628333333	1.628333333	1.628333333	-0.251666667	8.151666667
1.656666667	-7.493333333	30.17666667	38.79	87.45	1.9	1.9	1.9	-0.3	-0.3
1.931666667	-28.27833333	31.41333333	39.34833333	91.77333333	1.791666667	1.791666667	1.791666667	-0.178333333	0.683333333
1.573333333	-13.765	32.75666667	40.48666667	92.02	1.9	1.9	1.9	0	0
1.726666667	13.18166667	33.78833333	41.44166667	84.67833333	1.868333333	1.868333333	1.868333333	-0.181666667	-0.181666667
1.723333333	-3.638333333	34.42666667	41.985	79.49	1.9	1.9	1.9	-0.3	-0.3
1.67	-46.91833333	35.085	42.40333333	79.49	1.9	1.9	1.9	-0.3	-0.3
2.883333333	3.725	35.43	41.95833333	72.165	1.578333333	1.578333333	1.578333333	-0.183333333	64.62666667
3.711666667	1.296666667	33.65	38.98166667	71.60833333	0.99	0.99	0.99	-0.258333333	199.545
4.153333333	-0.273333333	32.12166667	38.25333333	80.25666667	0.99	0.99	0.99	-0.256666667	215.6616667
3.2	0.101666667	31.09833333	38.18	61.75	0.99	0.99	0.99	-0.26	126.1816667
3.406666667	1.871666667	30.39666667	37.63	57.52	0.99	0.99	0.99	-0.255	129.6333333
4.971666667	0.483333333	29.84	37.81666667	59.64333333	0.993333333	0.993333333	0.993333333	-0.25	339.0316667
6.001666667	-2.648333333	29.25	37.96833333	50.51666667	0.993333333	0.993333333	0.993333333	-0.27	438.985
6.288333333	-0.298333333	28.23666667	37.43	17.655	0.995	0.995	0.995	-0.26	531.875
4.846666667	-1.128333333	27.08833333	36.52666667	13.48166667	0.991666667	0.991666667	0.991666667	-0.25	327.795
3.95	0.033333333	26.46166667	35.23166667	8.718333333	0.99	0.99	0.99	-0.236666667	192.8033333
5.07	-1.318333333	26.02	34.67166667	20.135	0.991666667	0.991666667	0.991666667	-0.255	332.4883333
5.341666667	-1.666666667	25.80666667	34.76	19.07166667	0.99	0.99	0.99	-0.256666667	356.3383333
5.856666667	0.321666667	25.41333333	34.46666667	16.08333333	0.991666667	0.991666667	0.991666667	-0.263333333	431.02
7.078333333	0.115	25.08833333	34.70833333	20.435	1	1	1	-0.261666667	672.7966667
5.878333333	-0.843333333	24.915	34.94166667	17.74833333	0.996666667	0.996666667	0.996666667	-0.256666667	430.7683333
3.636666667	1.92	25.13333333	33.99166667	38.965	0.99	0.99	0.99	-0.231666667	160.2066667
2.638333333	2.236666667	24.94833333	33.50666667	47.19333333	0.99	0.99	0.99	-0.23	85.94666667
1.375	13.83833333	25.14333333	34.195	115.49	1.275	1.275	1.276666667	-0.231666667	10.49166667
2.015	27.94666667	27.165	35.18166667	165.2283333	1.77	1.831666667	1.835	-0.25	-0.25
3.986666667	34.155	29.18333333	35.36666667	165.23	1.9	1.805	1.826666667	0	0
6.415	5.405	30.52333333	36.92333333	182.5716667	1.261666667	1.261666667	1.261666667	-0.148333333	455.7633333
7.106666667	0.625	30.56	38.66333333	187.9733333	1.023333333	1.023333333	1.023333333	-0.195	683.775
6.965	-0.36	31.39166667	40.36	186.065	1	1	0.998333333	-0.238333333	700.37
6.596666667	-0.381666667	31.71	41.15833333	183.265	0.998333333	0.998333333	0.998333333	-0.25	620.86
7.735	0.101666667	32.19	41.63	173.5366667	1.001666667	1.001666667	1.001666667	-0.228333333	831.8783333
7.686666667	-0.23	32.715	42.29	167.6216667	1	1	1	-0.248333333	859.5266667
7.18	-0.57	32.915	42.82333333	176.7333333	1	1	1	-0.23	710.175
6.711666667	0.243333333	32.29333333	42.54833333	174.4666667	0.998333333	0.998333333	0.998333333	-0.236666667	644.485
3.388333333	2.226666667	31.20833333	41.26166667	210.83	0.99	0.99	0.99	-0.243333333	140.6416667
1.04	32.02166667	31.06333333	42.7	232.37	1.888333333	1.888333333	1.888333333	-0.3	-0.3
2.613333333	38.49083333	30.50916667	41.90083333	248.0825	1.895	1.895	1.895	-0.3	-0.3
2.01	-7.073333333	29.78666667	41.40333333	299.21	1.9	1.9	1.9	-0.3	-0.3
2.648333333	-1.616666667	29.32666667	40.455	309.1266667	1.671666667	1.671666667	1.671666667	-0.253333333	34.83666667
2.306666667	22.69666667	28.02166667	38.32666667	368.3916667	1.473333333	1.473333333	1.473333333	-0.23	25.32333333
3.55	1.206666667	25.52	34.64333333	399.95	0.99	0.99	0.99	-0.238333333	145.8783333
5.038333333	0.416666667	25.29666667	33.87	395.7083333	0.99	0.99	0.99	-0.26	308.9983333
4.851666667	0.595	24.705	33.52666667	393.535	0.99	0.99	0.99	-0.263333333	280.0533333
5.306666667	-3.345	23.185	32.35666667	389.4316667	0.993333333	0.993333333	0.993333333	-0.268333333	323.22
6.308333333	-0.3	24.99666667	34.07666667	373.775	0.998333333	0.998333333	0.998333333	-0.256666667	485.715
5.485	-0.1	26.36333333	35.24166667	362.5133333	0.991666667	0.991666667	0.991666667	-0.275	381.3416667
6.433333333	0.55	27.705	36.5	383.5283333	0.996666667	0.996666667	0.996666667	-0.261666667	574.7283333
4.973333333	1.145	29.04666667	37.99666667	405.4416667	0.993333333	0.993333333	0.993333333	-0.238333333	336.5583333
3.933333333	-0.37	30.47666667	39.01333333	425.5116667	0.99	0.99	0.99	-0.241666667	202.145
2.175	64.35666667	32.53833333	42.14166667	411.655	1.661666667	1.661666667	1.661666667	-0.245	7.79
5.408333333	0.77	33.865	42.66	234.0066667	1.22	1.22	1.22	-0.23	349.5516667
7.261666667	0.036666667	33.49	42.07166667	192.815	1	1	1	-0.226666667	779.2983333
6.368333333	1.421666667	33.975	43.38333333	206.5733333	0.995	0.995	0.995	-0.23	609.0683333
6.136666667	-0.285	34.37166667	43.97833333	214.9133333	0.995	0.995	0.995	-0.243333333	549.2216667
6.793333333	-1.653333333	34.735	44.305	215.9783333	1.085	1.086666667	1.086666667	-0.175	587.2716667
6.256666667	0.968333333	34.65	43.97	205.2683333	0.995	0.995	0.995	-0.23	557.195
6.146666667	0.448333333	34.27833333	43.96666667	229.96	0.996666667	0.996666667	0.996666667	-0.243333333	511.2666667
5.411666667	1.171666667	33.37666667	43.04166667	267.805	0.99	0.99	0.99	-0.233333333	370.4016667
6.331666667	0.083333333	32.04	41.82333333	285.7133333	1	1	1	-0.255	517.05
5.583333333	0.861666667	31.10833333	40.8	293.6516667	0.995	0.995	0.995	-0.255	422.5
6.936666667	1.333333333	29.785	39.46333333	322.225	0.996666667	0.996666667	0.996666667	-0.261666667	794.2816667
8.426666667	-0.373333333	27.96666667	38.82	335.1	1	1	1	-0.286666667	928.3366667
6.215	-1.418333333	27.23333333	38.53166667	324.7583333	0.996666667	0.996666667	0.996666667	-0.246666667	472.8983333
1.368333333	-7.096666667	27.28	39.75333333	415.905	1.823333333	1.823333333	1.823333333	-0.288333333	7.291666667
1.828333333	-35.82	27.24	39.92	425.43	1.9	1.9	1.9	-0.3	-0.3
3.906666667	-8.448333333	26.20333333	37.81166667	421.765	1.426666667	1.426666667	1.426666667	-0.24	168.4483333
6.56	0.861666667	24.555	34.29166667	419.7766667	0.998333333	0.998333333	0.998333333	-0.243333333	485.0933333
6.543333333	-0.208333333	24.565	34.12333333	414.5433333	0.998333333	0.998333333	0.998333333	-0.26	497.6233333
7.023333333	-1.453333333	24.305	34.46666667	397.0183333	1	1	1	-0.253333333	619.0683333
7.191666667	-0.8	25.03	35.24333333	389.4316667	1	1	1	-0.255	737.9533333
7.958333333	1.101666667	26.41333333	36.68333333	399.3633333	1	1	1	-0.225	911.2083333
7.031666667	-0.615	27.80166667	38.25166667	401.4133333	1	1	1	-0.246666667	709.0516667
6.648333333	0.528333333	29.08666667	39.14	395.61	0.998333333	0.998333333	0.998333333	-0.236666667	620.295
4.766666667	-0.101666667	30.245	39.94333333	388.9783333	0.99	0.99	0.99	-0.241666667	302.3766667
3.443333333	0.806666667	31.035	40.19666667	408.8483333	0.99	0.99	0.99	-0.231666667	149.6683333
3.03	-11.34166667	31.76833333	41.18166667	383.1283333	1.338333333	1.338333333	1.338333333	-0.075	87.04333333
9.403333333	-0.531666667	30.18	39.435	351.62	1.021666667	1.021666667	1.021666667	-0.275	1127.391667
10.82	-1.126666667	28.60333333	38.985	351.2133333	1.025	1.025	1.025	-0.238333333	1458.928333
9.953333333	-0.085	27.79666667	39.615	348.9833333	1.003333333	1.003333333	1.003333333	-0.253333333	1360.225
8.213333333	0.603333333	26.78833333	39.525	363.1466667	1	1	1	-0.231666667	974.1616667
8.431666667	-0.305	26.665	39.11166667	383.7133333	1	1	1	-0.24	1033.168333
8.188333333	0.94	26.835	39.02166667	395.275	1	1	1	-0.251666667	946.055
8.648333333	0.475	26.21833333	38.22666667	392.5633333	1	1	1	-0.255	1038.803333
9.391666667	-1.253333333	25.465	37.47333333	383.38	1	1	1	-0.255	1253.365
8.191666667	0.551666667	24.89333333	37.34	379.3833333	1	1	1	-0.243333333	898.5883333
7.385	0.206666667	24.15666667	36.32333333	385.2066667	1	1	1	-0.271666667	727.785
9.151666667	0.598333333	24.06833333	35.55	386.335	1	1	1	-0.238333333	1150.86
9.725	-1.781666667	24.11333333	35.85	388.5883333	1	1	1	-0.246666667	1278.695
8.853333333	-0.641666667	23.36166667	35.83333333	377.3016667	1	1	1	-0.248333333	1091.19
9.75	-0.228333333	23.19166667	35.44833333	375.96	1	1	1	-0.218333333	1290.523333
9.796666667	1.35	23.01166667	35.34666667	375.96	1	1	1	-0.208333333	1325.485
9.651666667	1.301666667	22.955	35.61833333	376.5216667	1	1	1	-0.233333333	1308.19
10.15666667	1.283333333	23.94666667	36.11333333	384.47	1.001666667	1.001666667	1.001666667	-0.221666667	1435.695
9.43	0.785	25.31	37.705	395.435	1.003333333	1.003333333	1.003333333	-0.245	1286.271667
10.07333333	-0.02	27.02	39.035	409.9833333	1.01	1.01	1.01	-0.221666667	1383.013333
11.35	1.485	28.265	40.04666667	411.73	1.041666667	1.041666667	1.041666667	-0.221666667	1489.975
10.23666667	-0.251666667	29.59	41.275	412.8866667	1.01	1.01	1.01	-0.203333333	1357.505
8.841666667	-0.381666667	30.82833333	42.755	409.6016667	1	1	1	-0.231666667	1112.731667
6.338333333	0.076666667	31.98666667	43.715	425.4983333	0.996666667	0.996666667	0.996666667	-0.24	584.6116667
4.898333333	0.971666667	33.11666667	43.90333333	419.825	0.991666667	0.991666667	0.991666667	-0.228333333	327.835
1.973333333	39.23333333	35.36833333	46.665	457.1616667	1.811666667	1.811666667	1.811666667	-0.288333333	3.026666667
2.026666667	12.29666667	36.96666667	47.47166667	453.0083333	1.748333333	1.748333333	1.748333333	-0.218333333	8.88
1.561666667	11.805	37.50666667	47.58166667	436.3583333	1.898333333	1.898333333	1.898333333	0	-0.3
1.778333333	33.28833333	37.62166667	47.98166667	425.6316667	1.898333333	1.898333333	1.898333333	0	-0.3
3.953333333	-12.775	35.98	45.09	406.675	1.263333333	1.263333333	1.263333333	-0.15	176.1733333
4.688333333	1.388333333	33.58166667	41.85333333	412.3633333	0.991666667	0.991666667	0.991666667	-0.253333333	264.5283333
7.106666667	-2.181666667	32.21833333	41.33	425.6	1	1	1	-0.258333333	601.7433333
7.271666667	-0.405	31.36166667	41.18833333	412.4266667	1	1	1	-0.26	668.475
6.821666667	-0.985	31.18333333	41.435	405.11	1	1	1	-0.251666667	577.605
7.381666667	-0.988333333	30.14	40.735	392.53	1	1	1	-0.248333333	766.7433333
8.05	1.615	28.90333333	39.85333333	383.505	1	1	1	-0.24	887.71
10.39666667	0.39	28.695	39.49166667	378.0766667	1.006666667	1.006666667	1.006666667	-0.273333333	1433.463333
11.14	-1.71	28.24333333	39.83166667	378.05	1.036666667	1.036666667	1.036666667	-0.238333333	1508.531667
11.35	-0.943333333	27.65	39.87666667	382.7816667	1.046666667	1.046666667	1.046666667	-0.23	1532.736667
10.395	-0.803333333	27.20333333	40.04333333	374.935	1.008333333	1.008333333	1.008333333	-0.226666667	1454.405
10.32666667	-0.758333333	27	39.95166667	377.4	1.013333333	1.013333333	1.013333333	-0.213333333	1437.176667
9.725	0.785	27.40666667	40.32333333	379.0633333	1.003333333	1.003333333	1.003333333	-0.24	1347.963333
9.425	0.201666667	28.42666667	41.08833333	398.905	1.003333333	1.003333333	1.003333333	-0.245	1270.38
7.225	0.035	29.31166667	41.89833333	414.8566667	1	1	1	-0.236666667	744.0783333
6.436666667	-0.653333333	30.54	42.18666667	420.0466667	0.998333333	0.998333333	0.998333333	-0.25	572.2883333
6.081666667	0.095	32.16666667	42.58166667	419.525	0.995	0.993333333	0.993333333	-0.248333333	512.79
5.98	-0.191666667	33.75666667	43.34833333	431.66	0.993333333	0.993333333	0.993333333	-0.26	493.1966667
6.14	-0.058333333	34.72	44.02333333	438.4416667	0.993333333	0.993333333	0.993333333	-0.263333333	513.2016667
4.698333333	0.641666667	35.49666667	44.57666667	441.5366667	0.991666667	0.991666667	0.991666667	-0.253333333	323.6816667
3.85	0.515	36.37666667	45.21333333	476.6583333	1.021666667	1.021666667	1.021666667	-0.186666667	163.33
1.805	-19.87	37.10166667	47.00333333	473.5766667	1.703333333	1.703333333	1.703333333	-0.013333333	2.99
2.101666667	20.49166667	37.82333333	48	437.23	1.9	1.9	1.9	0	-0.3
5.868333333	-10.1	35.78166667	44.69166667	168.4833333	1.108333333	1.108333333	1.108333333	-0.193333333	407.35
6.891666667	0.19	33.915	43.065	173.6483333	0.998333333	0.998333333	0.998333333	-0.245	663.9516667
5.158333333	1.176666667	33.26833333	42.645	192.3366667	0.991666667	0.991666667	0.991666667	-0.25	351.2266667
3.706666667	0.495	32.715	42.04833333	217.6216667	1	1	1	-0.261666667	185.1866667
2.99	-7.221666667	32.245	41.815	209.2933333	1.318333333	1.318333333	1.318333333	-0.235	93.84166667
3.723333333	-3.493333333	31.84	41.47833333	204.72	1.28	1.28	1.28	-0.226666667	153.085
2.561666667	-0.316666667	30.76666667	39.59	227.9083333	0.99	0.99	0.99	-0.245	66.57666667
2.465	-0.458333333	30.145	39.09166667	184.845	1.116666667	1.116666667	1.116666667	-0.201666667	64.88166667
2.143333333	4.921666667	30.80666667	41.15	188.23	1.785	1.785	1.785	-0.206666667	4.281666667
1.341666667	-59.48333333	30.90666667	41.63333333	254.32	1.9	1.9	1.9	-0.3	-0.3
1.731666667	-15.30333333	30.47166667	41.25833333	199.8683333	1.9	1.9	1.9	-0.3	-0.3
2.956666667	-32.38	29.64333333	39.91	179.4916667	1.591666667	1.591666667	1.591666667	-0.25	87.50833333
4.118333333	1.205	27.41666667	35.64	182.9433333	0.99	0.99	0.99	-0.238333333	202.875
2.04	0.196666667	27.145	35.71166667	222.6716667	1.061666667	1.061666667	1.061666667	-0.233333333	35.34333333
2.081666667	-22.55833333	28.575	38.70333333	229.965	1.898333333	1.898333333	1.898333333	-0.3	0
1.87	13.60666667	30.23833333	40.48	196.59	1.9	1.9	1.9	-0.3	0
1.896666667	14.63333333	31.18833333	40.94	199.055	1.816666667	1.816666667	1.816666667	-0.265	15.25
2.348333333	-8.646666667	30.37166667	38.68666667	208.0333333	1.383333333	1.383333333	1.383333333	-0.263333333	50.065
1.59	-33.15333333	31.47666667	40.895	209.39	1.9	1.9	1.9	-0.3	0
1.233333333	-53.98333333	32.51833333	42.00833333	209.39	1.9	1.9	1.9	-0.3	0
1.585	-105.545	32.88666667	42.35833333	209.39	1.9	1.9	1.9	-0.3	0
2.573333333	-24.915	34.15666667	42.72833333	136.65	1.536666667	1.536666667	1.536666667	-0.17	8.493333333
2.621666667	-18.48166667	34.85166667	42.65333333	113.1783333	1.553333333	1.553333333	1.553333333	-0.181666667	22.00833333
2.438333333	11.94833333	34.81333333	42.45666667	83.79	1.675	1.675	1.675	-0.171666667	9.088333333
2.775	-2	34.95166667	42.535	98.65666667	1.426666667	1.426666667	1.426666667	-0.095	42.70166667
2.031666667	2.858333333	33.39666667	40.38666667	107.8983333	1.231666667	1.231666667	1.231666667	-0.263333333	49.395
1.401666667	-45.65333333	33.52833333	42.28833333	125.31	1.9	1.9	1.9	-0.3	0
2.553333333	-24.38333333	32.55166667	41.34833333	105.405	1.55	1.55	1.55	-0.256666667	35.25333333
3.213333333	1.986666667	30.73	37.995	79.16833333	0.99	0.99	0.99	-0.26	107.8566667
1.591666667	0.681666667	29.86166667	38.26166667	79.14	1.176666667	1.176666667	1.176666667	-0.203333333	27.425
1.861666667	21.61833333	29.84833333	40.33333333	79.14	1.9	1.9	1.9	0	-0.3
1.356666667	-34.915	29.305	39.99	79.14	1.9	1.9	1.9	0	-0.3
2.863333333	-19.88333333	28.675	38.20666667	2.701666667	1.273333333	1.273333333	1.273333333	-0.126666667	63.50333333
2.251666667	8.925	28.57666667	38.13	-30.80666667	1.785	1.785	1.785	-0.041666667	-0.043333333
2.895	18.67	28.895	38.28	-9.071666667	1.481666667	1.481666667	1.481666667	-0.115	48.94833333
1.898333333	-12.29333333	28.25	36.86833333	-13.08333333	1.578333333	1.578333333	1.578333333	-0.266666667	19.34833333
3.075	-3.976666667	28.74	37.63666667	-27.42666667	1.565	1.566666667	1.566666667	-0.245	98.90333333
2.051666667	19.72	28.875	38.82166667	40.16666667	1.896666667	1.896666667	1.896666667	-0.3	-0.3
1.481666667	-20.7	28.805	39.97166667	76.98	1.9	1.9	1.9	-0.3	-0.3
1.48	57.32666667	30.43166667	41.15666667	76.98	1.9	1.9	1.9	-0.3	-0.3
2.095	84.95666667	32.52666667	41.86333333	76.98	1.9	1.9	1.9	-0.3	-0.3
3.031666667	96.04166667	33.99666667	42.325	77.21	1.9	1.9	1.9	-0.3	-0.3
4.14	3.666666667	34.16833333	41.28333333	181.9116667	1.208333333	1.208333333	1.208333333	-0.161666667	162.1733333
4.67	0.051666667	34.33666667	41.49333333	186.6216667	1.101666667	1.101666667	1.101666667	-0.123333333	237.255
4.9	0.341666667	34.79166667	42.38333333	196.93	1.051666667	1.051666667	1.051666667	-0.186666667	306.445
4.615	1.141666667	35.285	43.22666667	181.155	0.993333333	0.993333333	0.993333333	-0.251666667	306.3233333
4.733333333	-23.65	36.09666667	44.88166667	218.665	1.361666667	1.361666667	1.361666667	-0.245	308.8966667
4.926666667	0.365	36.02333333	44.425	162.21	1.041666667	1.041666667	1.041666667	-0.175	344.2516667
5.793333333	0.403333333	36.2	44.53	165.0333333	1.021666667	1.021666667	1.021666667	-0.223333333	422.395
5.381666667	-0.843333333	35.93333333	44.26333333	165.81	0.993333333	0.993333333	0.993333333	-0.253333333	374.1333333
5.453333333	-0.058333333	35.585	43.92333333	168.355	0.991666667	0.991666667	0.991666667	-0.26	367.7816667
4.618333333	1.478333333	34.39333333	42.87666667	178.56	0.99	0.99	0.99	-0.246666667	247.9883333
3.233333333	0.665	33.51333333	41.91833333	193.625	0.99	0.99	0.99	-0.251666667	124.4683333
2.191666667	8.308333333	32.84833333	42.37333333	218.42	1.478333333	1.478333333	1.478333333	-0.278333333	17.29333333
3.026666667	3.896666667	32.1	41.14833333	270.16	1.128333333	1.128333333	1.128333333	-0.213333333	84.27333333
5.786666667	1.585	30.13666667	39.09833333	331.1683333	0.995	0.995	0.995	-0.25	400.3083333
7.265	-0.393333333	29.59	38.89666667	357.0333333	0.998333333	0.998333333	0.998333333	-0.228333333	644.925
6.761666667	0.863333333	29.34833333	39.285	361.945	0.998333333	0.998333333	0.998333333	-0.243333333	585.6466667
7.216666667	1.28	29.555	39.56166667	369.87	1	1	1	-0.236666667	645.0166667
3.708333333	0.638333333	27.33166667	37.805	367.775	0.99	0.99	0.99	-0.241666667	161.2316667
4.211666667	-0.273333333	26.505	35.755	388.6133333	0.99	0.99	0.99	-0.21	180.4783333
2.315	4.341666667	27.045	36.27166667	389.235	0.99	0.99	0.99	-0.223333333	51.63333333
1.393333333	3.936666667	28.215	37.895	393.85	1.216666667	1.216666667	1.216666667	-0.23	3.315
1.696666667	-0.853333333	30.73166667	41.08333333	393.85	1.9	1.9	1.9	-0.3	-0.3
2.433333333	13.78166667	33.06666667	42.04833333	397.425	1.695	1.695	1.695	-0.253333333	23.27
2.988333333	-2.185	34.34166667	41.62166667	426.7616667	1.086666667	1.086666667	1.086666667	-0.248333333	88.43666667
2.598333333	2.07	36.29166667	45.21333333	443.415	1.706666667	1.706666667	1.706666667	-0.18	22.28333333
2.813333333	3.563333333	36.82	44.29	425.6766667	1.405	1.405	1.405	-0.241666667	51.02833333
2.296666667	-14.49666667	38.24666667	46.47166667	448.51	1.793333333	1.793333333	1.793333333	-0.045	4.483333333
2.145	-7.975	39.595	47.78333333	348.6916667	1.84	1.84	1.84	-0.283333333	-0.041666667
3.086666667	3.063333333	40.08666667	48.21666667	31.09333333	1.515	1.515	1.515	-0.211666667	82.115
2.575	-3.566666667	39.36833333	46.62666667	117.035	1.696666667	1.696666667	1.696666667	-0.285	25.21833333
2.685	-3.981666667	39.39833333	46.09	85.8	1.323333333	1.323333333	1.323333333	-0.163333333	42.475
2.943333333	6.168333333	38.39666667	45.68	52.32666667	1.256666667	1.256666667	1.256666667	-0.145	77.02666667
3.666666667	0.648333333	36.81166667	43.91	68.05666667	0.99	0.99	0.99	-0.231666667	154.8016667
3.345	0.91	35.65833333	43.53166667	74.47333333	0.99	0.99	0.99	-0.258333333	137.7333333
5.831666667	-1.026666667	34.71	42.96333333	63.48333333	0.995	0.995	0.995	-0.266666667	399.9483333
7.111666667	-0.521666667	34.22333333	43.27666667	61.50833333	1	1	1	-0.255	619.5816667
5.99	0.728333333	33.98166667	43.33833333	58.49166667	0.995	0.995	0.995	-0.26	414.78
5.246666667	-1.483333333	32.76166667	42.14166667	51.19166667	0.99	0.99	0.99	-0.255	330.2433333
5.936666667	-0.233333333	32.165	41.68833333	38	0.995	0.995	0.995	-0.25	480.1516667
7.425	-1.226666667	32.29333333	42.03	40.45833333	1	1	1	-0.26	730.025
8.035	0.476666667	31.72	42.15	35.885	1	1	1	-0.253333333	810.495
7.956666667	1.406666667	31.18166667	41.98333333	33.62	1	1	1	-0.216666667	829.5333333
7.078333333	-0.406666667	30.36833333	41.775	32.45666667	1	1	1	-0.261666667	626.9683333
4.42	-0.008333333	30.13333333	40.93166667	44.49833333	0.993333333	0.993333333	0.993333333	-0.243333333	249.115
5.101666667	-0.091666667	30.445	39.92166667	49.33166667	0.99	0.99	0.99	-0.258333333	307.4783333
3.705	-0.848333333	31.165	40.005	60.93833333	0.99	0.99	0.99	-0.23	156.1066667
2.735	0.003333333	32.00333333	40.55	56.235	0.99	0.99	0.99	-0.23	84.365
1.183333333	5.453333333	33.45	43.45	74.66833333	1.76	1.76	1.76	-0.046666667	-0.53
2.935	-53.51833333	35.11166667	45.10666667	41.89	1.751666667	1.751666667	1.751666667	-0.028333333	42.68833333
3.87	0.956666667	36.175	43.66833333	-21.04	1.036666667	1.036666667	1.036666667	-0.198333333	187.965
4.315	-0.501666667	36.45166667	44.22166667	-37.57	0.996666667	0.996666667	0.996666667	-0.2	261.0266667
3.258333333	0.69	37.23	45.69	-29.10333333	0.99	0.99	0.99	-0.235	134.9816667
2.571666667	-11.56333333	37.93333333	46.92	-6.461666667	1.391666667	1.391666667	1.391666667	-0.223333333	60.01833333
1.601666667	4.85	39.64666667	49.13	-118.3516667	1.736666667	1.738333333	1.738333333	-0.028333333	3.846666667
0.766666667	-18.59166667	40.37	49.38833333	-124.23	1.9	1.9	1.9	0	-0.3
1.888333333	19.57166667	39.97666667	48.605	-124.23	1.9	1.9	1.9	0	-0.3
2.03	40.72	38.62	47.42333333	-124.23	1.9	1.9	1.9	0	-0.3
2.753333333	27.72666667	37.41833333	46.335	-88.83333333	1.761666667	1.761666667	1.761666667	-0.151666667	-0.208333333
2.083333333	6.068333333	36.78666667	45.925	-51.31833333	1.895	1.896666667	1.896666667	-0.3	0
2.683333333	17.16	35.92666667	44.94166667	-43.29166667	1.711666667	1.711666667	1.711666667	-0.253333333	25.73333333
3.025	6.808333333	34.94666667	42.005	-10.17833333	0.99	0.99	0.99	-0.226666667	97.19
2.976666667	4.871666667	34.45333333	41.89833333	22.48833333	0.99	0.99	0.99	-0.235	87.86833333
3.048333333	-0.091666667	33.01	41.3	3.011666667	1.076666667	1.076666667	1.076666667	-0.235	98.585
7.145	-3.813333333	31.76166667	41.21333333	-15.27666667	1.245	1.245	1.245	-0.258333333	708.915
11.46833333	-0.386666667	30.325	39.92333333	-26.40166667	1.025	1.025	1.025	-0.258333333	1479.413333
12.97333333	-4.883333333	30.435	40.69833333	-25.55666667	1.076666667	1.076666667	1.076666667	-0.253333333	1549.466667
10.75666667	0.49	30.35166667	41.78166667	-34.06	1.023333333	1.023333333	1.023333333	-0.215	1404.883333
6.061666667	4.323333333	31.15166667	43.565	-21.76166667	1.083333333	1.083333333	1.083333333	-0.176666667	540.495
3.59	-0.038333333	32.09166667	44.05	18.79833333	0.991666667	0.991666667	0.991666667	-0.265	173.0133333
4.553333333	0.176666667	33.555	43.33833333	24.32333333	0.99	0.99	0.99	-0.273333333	256.0416667
6.128333333	-0.303333333	34.78333333	43.99666667	50.86166667	0.995	0.995	0.995	-0.245	499.295
6.063333333	-0.13	36.03666667	44.91666667	35.945	0.996666667	0.996666667	0.995	-0.233333333	486.7816667
5.19	0.621666667	37.57333333	46.375	46.15333333	0.995	0.993333333	0.993333333	-0.246666667	376.5733333
4.848333333	-0.845	38.91	47.56333333	23.31	0.996666667	0.996666667	0.996666667	-0.246666667	343.69
5.738333333	-0.52	39.645	48.545	17.22666667	1.195	1.195	1.195	-0.21	299.8483333
5.951666667	0.453333333	40.03833333	48.315	37.52333333	0.995	0.995	0.995	-0.268333333	467.2333333
5.953333333	-0.065	40.13833333	48.68166667	35.98333333	0.995	0.995	0.995	-0.231666667	483.9516667
4.973333333	0.618333333	40.11833333	49.16166667	25.555	0.991666667	0.991666667	0.991666667	-0.251666667	313.9883333
5.605	-0.32	40.11833333	49.335	17.795	0.993333333	0.993333333	0.993333333	-0.23	449.2183333
4.778333333	0.885	39.63666667	48.825	37.215	0.995	0.993333333	0.995	-0.251666667	350.5233333
2.071666667	-11.11333333	39.895	50.61666667	69.55	1.88	1.88	1.88	-0.298333333	-0.431666667
4.351666667	-8.561666667	38.90666667	48.17166667	41.13333333	1.201666667	1.201666667	1.201666667	-0.231666667	184.83
7.601666667	-0.695	37.59	46.52666667	11.54833333	1	1	1	-0.243333333	722.1216667
9.445	-2.403333333	36.88166667	46.67666667	9.958333333	1	1	1	-0.276666667	1147.823333
9.385	-0.401666667	35.605	46.68333333	-7.033333333	1	1	1	-0.24	1143.92
10.31	-0.446666667	34.905	46.27333333	-2.608333333	1.001666667	1.001666667	1.001666667	-0.228333333	1324.143333
11.375	-2.108333333	34.49666667	45.96333333	0.71	1.033333333	1.033333333	1.033333333	-0.218333333	1469.543333
10.98166667	-0.16	34.13333333	46.14166667	-0.47	1.016666667	1.016666667	1.016666667	-0.208333333	1455.791667
9.435	1.655	33.58666667	46.19833333	8.28	1.056666667	1.056666667	1.056666667	-0.206666667	1207.198333
2.918333333	-15.59166667	34.185	49.35333333	88.68	1.623333333	1.623333333	1.623333333	-0.246666667	26.62
2.516666667	1.63	31.675	44.76	76.17833333	0.998333333	0.998333333	0.998333333	-0.198333333	63.685
3.048333333	-0.091666667	31.21166667	42.08666667	59.885	0.99	0.99	0.99	-0.223333333	103.915
2.605	1.9	30.77	40.71333333	55.675	0.99	0.99	0.99	-0.225	67.21833333
4.915	5.085	30.60666667	40.71	189.4233333	1.125	1.125	1.125	-0.233333333	290.145
3.99	-0.028333333	31.42833333	40.71166667	194.0816667	1.098333333	1.098333333	1.098333333	-0.216666667	221.6316667
2.995	-6.923333333	34.52833333	44.83333333	211.0733333	1.62	1.62	1.62	-0.11	43.265
3.583333333	-0.565	35.27833333	43.33833333	212.2083333	0.993333333	0.993333333	0.993333333	-0.208333333	155.2766667
5.481666667	-0.676666667	36.27166667	44.52333333	197.3016667	0.991666667	0.991666667	0.991666667	-0.25	421.815
6.963333333	-0.651666667	36.88666667	45.51333333	196.5383333	1	1	1	-0.251666667	687.18
6.051666667	0.561666667	37.44833333	46.50333333	195.65	0.996666667	0.996666667	0.996666667	-0.246666667	509.5816667
5.951666667	1.976666667	38.28666667	47.57833333	210.84	1.24	1.238333333	1.238333333	-0.176666667	318.3266667
6.713333333	-2.973333333	38.39	47.84166667	250.8283333	1.206666667	1.206666667	1.203333333	-0.161666667	462.305
5.865	0.596666667	37.26	46.48166667	254.6133333	0.993333333	0.993333333	0.993333333	-0.25	447.6716667
5.395	0.68	36.63	45.84333333	249.4833333	0.991666667	0.991666667	0.991666667	-0.261666667	359.345
5.558333333	0.445	35.91333333	45.08166667	246.9983333	0.993333333	0.993333333	0.993333333	-0.25	382.6533333
3.726666667	1.515	35.24	44.04666667	262.9183333	0.99	0.99	0.99	-0.245	155.62
3.258333333	1.51	34.53	43.18	280.145	0.99	0.99	0.99	-0.245	120.64
3.7625	1.514166667	33.7325	42.23916667	298.1208333	0.99	0.99	0.99	-0.240833333	181.5733333
3.116666667	0.283333333	33.35	41.76833333	329.5016667	0.99	0.99	0.99	-0.218333333	107.8633333
4.463333333	-0.575	32.43833333	41.255	370.21	0.991666667	0.991666667	0.991666667	-0.246666667	239.5816667
4.965	-0.885	31.99666667	40.53333333	363.58	0.99	0.99	0.99	-0.243333333	265.065
6.44	-1.896666667	30.92	40.21	358.875	0.996666667	0.996666667	0.996666667	-0.251666667	472.7083333
6.406666667	0.018333333	30.08666667	39.43333333	355.9116667	0.995	0.995	0.995	-0.273333333	477.6216667
4.558333333	1.035	29.39666667	38.79333333	362.0816667	0.991666667	0.991666667	0.991666667	-0.245	254.2883333
7.06	0.338333333	29.07166667	38.495	407.9166667	1	1	1	-0.245	656.8866667
5.063333333	5.235	29.12666667	39.12666667	423.895	1.123333333	1.123333333	1.123333333	-0.21	335.8
3.225	-5.803333333	29.31833333	39.185	215.7216667	1.081666667	1.081666667	1.081666667	-0.155	99.19666667
4.308333333	-7.688333333	29.01166667	38.13666667	175.815	1.115	1.115	1.115	-0.248333333	283.6566667
3.525	-47.63333333	29.93166667	40.45666667	165.4483333	1.786666667	1.786666667	1.786666667	-0.26	97.04666667
9.058333333	0.675	28.68833333	38.20833333	185.01	1.005	1.003333333	1.003333333	-0.251666667	1163.176667
9.186666667	-0.745	29.63833333	39.90833333	188.025	1.015	1.013333333	1.013333333	-0.231666667	1153.071667
9.075	-0.716666667	29.94833333	40.97166667	192.4566667	1.003333333	1.003333333	1.003333333	-0.231666667	1161.803333
7.735	-0.18	29.825	41.47	194.0916667	1	1	1	-0.26	877.295
10.34833333	1.658333333	29.24833333	40.525	226.36	1.055	1.055	1.055	-0.241666667	1081.8
14.94666667	-0.17	27.97166667	37.745	276.0533333	1.13	1.13	1.13	-0.206666667	1549.483333
9.748333333	0.633333333	26.48666667	38.225	289.0266667	1.031666667	1.031666667	1.031666667	-0.2	1202.921667
4.195	1.055	26.23833333	38.81833333	309.8233333	0.99	0.99	0.99	-0.241666667	228.35
1.401666667	19.04833333	27.03166667	39.07666667	322.11	1.505	1.505	1.505	-0.273333333	20.23666667
0.61	-4.855	28.03	41.10333333	322.11	1.9	1.9	1.9	-0.3	0
1.385	93.81666667	27.45333333	40.265	322.11	1.9	1.9	1.9	-0.3	0
2.796666667	61.22333333	26.71333333	38.76333333	371.58	1.676666667	1.676666667	1.676666667	-0.258333333	52.09833333
2.781666667	2.111666667	24.74166667	34.24333333	442.39	0.991666667	0.991666667	0.991666667	-0.246666667	101.6883333
1.531666667	-9.046666667	24.62166667	35.58666667	439.32	1.788333333	1.788333333	1.788333333	-0.305	-0.041666667
2.056666667	-33.91	24.70833333	35.95833333	438	1.9	1.9	1.9	-0.3	0
2.726666667	-2.521666667	24.11833333	35.55166667	383.88	1.73	1.73	1.73	-0.258333333	24.54333333
2.973333333	2.14	22.56	31.75166667	393.9416667	0.99	0.99	0.99	-0.231666667	106.8683333
2.645	-2.763333333	21.40166667	29.98833333	374.8516667	0.99	0.99	0.99	-0.238333333	76.41166667
3.035	2.751666667	21.44	29.86166667	356.1566667	0.99	0.99	0.99	-0.236666667	111.9333333
4.475	1.508333333	21.42833333	29.59333333	386.4966667	0.99	0.99	0.99	-0.23	226.12
3.845	-0.968333333	21.18833333	29.88166667	407.625	0.99	0.99	0.99	-0.246666667	174.735
2.316666667	2.918333333	21.98833333	30.64166667	406.93	0.99	0.99	0.99	-0.241666667	64.36
1.215	32.35166667	24.76166667	33.505	419.2466667	1.71	1.71	1.71	-0.288333333	0.665
1.885	59.58666667	27.39666667	36.175	419.45	1.9	1.9	1.9	-0.3	-0.3
3.321666667	10.975	29.42666667	37.545	229.3516667	1.361666667	1.361666667	1.361666667	-0.2	88.14666667
3.753333333	-0.648333333	30.44333333	37.93833333	178.6583333	1.038333333	1.038333333	1.038333333	-0.193333333	176.2316667
4.858333333	0.371666667	31.74166667	39.67833333	203.3816667	0.993333333	0.993333333	0.993333333	-0.236666667	361.5383333
5.873333333	-1.143333333	32.64333333	41.095	207.5333333	0.996666667	0.996666667	0.996666667	-0.25	523.4566667
6.245	0.13	33.31833333	42.19833333	194.4766667	0.996666667	0.996666667	0.996666667	-0.241666667	582.3483333
7.03	0.346666667	34.135	43.035	203.2883333	1	1	1	-0.241666667	695
7.92	-0.451666667	34.71166667	44.00166667	193.3366667	1.003333333	1.003333333	1.003333333	-0.233333333	880.66
8.85	0.068333333	35.01333333	44.685	198.9933333	1.013333333	1.013333333	1.013333333	-0.258333333	1010.485
9.315	0.706666667	34.97166667	45.26166667	201.965	1.005	1.005	1.005	-0.211666667	1155.04
6.47	0.575	34.195	45.42833333	246.1183333	0.995	0.995	0.995	-0.213333333	607.7033333
4.435	-1.485	33.15333333	44.08333333	234.0883333	0.99	0.99	0.99	-0.261666667	265.355
5.555	0.235	32.825	42.81	229.11	0.993333333	0.993333333	0.993333333	-0.24	415.16
7.81	0.408333333	31.46833333	41.58	280.605	1	1	1	-0.238333333	880.3983333
6.853333333	1.475	30.33	41.12166667	293.4066667	0.996666667	0.996666667	0.996666667	-0.255	678.435
4.361666667	1.386666667	29.73833333	39.91166667	305.89	0.99	0.99	0.99	-0.241666667	227.9033333
1.756666667	2.703333333	28.93166667	39.26166667	376.2616667	1.251666667	1.251666667	1.251666667	-0.23	17.52666667
1.531666667	31.99333333	28.98333333	40.71333333	448.93	1.9	1.9	1.9	-0.3	-0.3
1.745	64.04	28.77833333	40.06333333	448.93	1.9	1.9	1.9	-0.3	-0.3
1.406666667	13.12666667	27.78166667	39.24166667	448.93	1.9	1.9	1.9	-0.3	-0.3
3.258333333	-43.725	26.75666667	37.79666667	389.2666667	1.535	1.535	1.535	-0.241666667	131.3633333
4.286666667	1.488333333	27.16666667	35.00833333	322.9216667	0.99	0.99	0.99	-0.248333333	198.485
1.631666667	7.63	28.33166667	36.66666667	360.145	1.273333333	1.273333333	1.273333333	-0.278333333	18.47166667
0.885	47.69833333	30.70666667	40.29	361.05	1.9	1.9	1.9	-0.3	-0.3
3.818333333	-36.90333333	33.13333333	41.54666667	291.55	1.586666667	1.586666667	1.586666667	-0.223333333	191.6516667
8.963333333	0.051666667	33.88333333	41.64833333	201.425	1.008333333	1.008333333	1.008333333	-0.23	1088.213333
12.40333333	-0.521666667	35.45833333	44.02666667	207.5933333	1.065	1.065	1.065	-0.231666667	1477.205
12.155	0.736666667	36.58333333	46.12	209.93	1.06	1.06	1.06	-0.231666667	1406.553333
11.585	0.653333333	37.32166667	47.55666667	212.695	1.043333333	1.043333333	1.043333333	-0.226666667	1427.881667
12.9	0.075	37.715	47.98166667	212.4533333	1.073333333	1.073333333	1.073333333	-0.203333333	1470.35
11.26333333	0.605	37.96833333	48.94	233.225	1.041666667	1.041666667	1.041666667	-0.235	1340.475
11.265	-0.463333333	37.97833333	49.225	229.4766667	1.04	1.04	1.04	-0.238333333	1375.786667
12.375	0.645	37.83	48.83	234.4933333	1.06	1.06	1.06	-0.225	1466.353333
10.29166667	0.256666667	37.19833333	49.28666667	246.6483333	1.021666667	1.021666667	1.021666667	-0.223333333	1312.41
7.986666667	0.228333333	36.18	48.89333333	263.4416667	1	1	1	-0.235	917.0583333
5.798333333	0.243333333	34.81	47.26666667	268.4966667	0.993333333	0.993333333	0.993333333	-0.235	449.2533333
2.725	-2.358333333	33.28833333	45.01666667	264.435	1.181666667	1.181666667	1.181666667	-0.27	122.5366667
1.26	-20.43	33.275	46.43	261.17	1.9	1.9	1.9	-0.3	-0.3
2.468333333	13.22	32.43833333	45.18166667	265.3366667	1.828333333	1.828333333	1.828333333	-0.26	4.941666667
3.356666667	2.06	30.37	40.77333333	333.8166667	0.99	0.99	0.99	-0.235	129.8933333
4.181666667	1.246666667	28.33333333	37.675	373.695	0.99	0.99	0.99	-0.243333333	205.1383333
5.265	0.953333333	26.64666667	36.245	382.5733333	0.991666667	0.99	0.99	-0.255	340.0983333
6.956666667	-0.968333333	26.50166667	36.30833333	390.5316667	1	1	1	-0.243333333	617.0483333
6.468333333	0.985	26.815	36.95166667	391.2016667	0.996666667	0.996666667	0.996666667	-0.258333333	529.7516667
6.158333333	-1.158333333	26.105	36.37166667	386.0333333	0.995	0.995	0.995	-0.255	447.8266667
7.136666667	-1.233333333	26.165	36.39	383.69	0.998333333	0.998333333	0.998333333	-0.236666667	660.0933333
5.186666667	0.675	26.97333333	36.58666667	392.9866667	0.99	0.99	0.99	-0.255	347.3216667
5.875	0.731666667	28.37166667	37.515	402.1783333	0.993333333	0.993333333	0.993333333	-0.258333333	454.8933333
5.151666667	0.591666667	30.29	38.98	412.025	0.99	0.99	0.99	-0.26	349.9083333
4.681666667	-0.511666667	31.37833333	39.73666667	418.4233333	0.99	0.99	0.99	-0.253333333	280.4266667
3.516666667	0.063333333	33.01	41.13333333	405.7733333	0.99	0.99	0.99	-0.241666667	158.755
2.168333333	-10.485	35.59166667	44.88666667	390.1683333	1.548333333	1.548333333	1.548333333	-0.24	13.99333333
1.136666667	8.815	37.24333333	46.55333333	357.84	1.776666667	1.776666667	1.776666667	-0.04	-0.165
1.995	20.615	38.955	48.39	349.2916667	1.825	1.825	1.825	0.013333333	4.706666667
2.151666667	-9.105	39.62833333	48.87833333	264.02	1.815	1.815	1.815	-0.293333333	0.131666667
1.923333333	-0.093333333	39.73833333	48.58666667	204.105	1.9	1.9	1.9	-0.3	0
1.461666667	-20.23833333	39.77	48.12166667	238.96	1.9	1.9	1.9	-0.3	0
1.855	-1	39.02166667	47.16833333	221.3383333	1.845	1.845	1.845	-0.265	11.35166667
3.726666667	0.128333333	36.83666667	43.415	105.8516667	0.99	0.99	0.99	-0.24	157.9733333
1.986666667	1.14	35.49	42.945	119.2266667	1.195	1.195	1.195	-0.258333333	46.28166667
0.496666667	68.585	35.27833333	44.81666667	131.15	1.9	1.9	1.9	-0.3	-0.3
5.836666667	-0.158333333	33.925	42.90833333	63.60666667	1.33	1.33	1.33	-0.233333333	455.5516667
9.215	-1.88	32.825	41.93833333	25.49666667	1	1	1	-0.256666667	1144.621667
9.811666667	-1.958333333	32.35166667	42.86166667	12.14333333	1	1	1	-0.281666667	1316.845
10.62833333	-2.558333333	31.60333333	43.15666667	9.63	1	1	1	-0.26	1420.091667
10.35	-2.011666667	30.855	42.95	13.02666667	1	1	1	-0.233333333	1356.185
9.241666667	1.673333333	30.30166667	42.99666667	4.65	1	1	1	-0.248333333	1120.738333
8.101666667	-0.813333333	29.985	42.61666667	16.79666667	1	1	1	-0.28	931.4016667
8.533333333	-0.218333333	29.42166667	41.69333333	0.813333333	1	1	1	-0.263333333	965.6166667
8.295	-1.71	29.32666667	41.38833333	0.096666667	1	1	1	-0.253333333	943.395
9.171666667	0.111666667	30.34	41.86	-4.668333333	1	1	1	-0.25	1199.181667
7.551666667	0.065	31.76166667	43.24	17.97	1	1	1	-0.231666667	829.9883333
7.455	0.27	32.91166667	44.02333333	37.235	1	1	1	-0.255	773.2566667
6.621666667	0.641666667	33.65	44.455	61.675	0.996666667	0.996666667	0.996666667	-0.241666667	629.8133333
6.211666667	-0.28	34.58666667	44.915	72.81	0.998333333	0.998333333	0.998333333	-0.243333333	503.515
4.518333333	-0.12	35.86833333	45.49166667	83.465	0.991666667	0.991666667	0.991666667	-0.251666667	289.6766667
2.575	-2.663333333	37.44666667	46.955	65.38333333	1.273333333	1.273333333	1.273333333	-0.21	59.22833333
2.005	19.33	39.395	49.22833333	86.24333333	1.84	1.84	1.84	-0.261666667	-0.453333333
2.693333333	7.541666667	39.88333333	48.67833333	72.03666667	1.525	1.525	1.525	-0.168333333	41.05333333
2.24	20.81833333	39.34	47.63166667	61.6	1.475	1.475	1.475	-0.226666667	19.765
2.531666667	17.10666667	39.87333333	48.45833333	85.29166667	1.688333333	1.688333333	1.688333333	-0.12	24.775
2.831666667	4.986666667	38.49333333	45.7	92.96	1.153333333	1.153333333	1.153333333	-0.175	70.72166667
3.15	-3.436666667	36.90166667	44.16	95.515	0.99	0.99	0.99	-0.255	120.4983333
4.078333333	-4.198333333	35.695	43.81333333	74.64666667	0.99	0.99	0.99	-0.263333333	194.04
4.803333333	-0.993333333	35.07	43.02666667	66.89	0.99	0.99	0.99	-0.23	235.625
8.936666667	-1.093333333	34.34666667	42.88666667	34.29166667	1.013333333	1.013333333	1.013333333	-0.271666667	942.8416667
11.32	-2.1	32.98333333	42.78	11.76833333	1.02	1.02	1.02	-0.273333333	1498.293333
12.69	4.201666667	32.23	42.76	3.975	1.071666667	1.071666667	1.071666667	-0.261666667	1542.333333
12.43166667	-0.72	31.72666667	43.09833333	12.68	1.071666667	1.071666667	1.071666667	-0.226666667	1549.595
12.20333333	-0.033333333	31.13166667	43.15833333	12.68	1.065	1.065	1.065	-0.2	1547.653333
12.13833333	1.061666667	30.43333333	42.82833333	12.68	1.06	1.06	1.06	-0.195	1549.695
12.34	3.91	30.06	42.235	15.37833333	1.065	1.065	1.065	-0.221666667	1548.775
10.765	-0.335	30.09333333	42.89333333	23.34	1.005	1.005	1.005	-0.245	1460.333333
9.998333333	0.623333333	30.31666667	43.23833333	27.875	1	1	1	-0.241666667	1360.961667
10.47	0.383333333	31.22666667	43.78833333	34.63166667	1.013333333	1.013333333	1.013333333	-0.24	1420.25
9.055	-0.515	32.065	44.60833333	39.305	1	1	1	-0.188333333	1142.726667
5.258333333	1.37	33.35666667	45.97666667	92.185	0.991666667	0.991666667	0.991666667	-0.25	373.9016667
4.498333333	1.905	33.685	45.055	159.43	0.991666667	0.991666667	0.991666667	-0.24	284.6883333
6.956666667	-0.516666667	33.33333333	44.10666667	203.3916667	1	1	1	-0.253333333	685.0483333
7.383333333	0.463333333	33.845	44.18333333	206.4183333	0.998333333	0.998333333	0.998333333	-0.241666667	773.4066667
10.09833333	0.238333333	32.935	43.29	202.4933333	1.008333333	1.008333333	1.008333333	-0.235	1323.095
9.096666667	0.036666667	32.44666667	43.82	201.3483333	1	1	1	-0.23	1145.036667
9.165	-0.418333333	33.40333333	44.67833333	203.1416667	1.003333333	1.003333333	1.003333333	-0.236666667	1145.398333
10.08166667	-0.153333333	33.41166667	44.84166667	195.7416667	1.008333333	1.008333333	1.008333333	-0.236666667	1309.806667
16.28666667	0.326666667	32.40833333	42.69166667	198.0966667	1.143333333	1.143333333	1.143333333	-0.208333333	1544.315
16.23166667	-2.496666667	30.925	40.625	194.29	1.146666667	1.146666667	1.146666667	-0.238333333	1549.305
21.90333333	2.315	29.06666667	37.685	194.6533333	1.23	1.23	1.23	-0.236666667	1549.13
19.24833333	-0.516666667	27.315	35.89666667	205.02	1.196666667	1.196666667	1.196666667	-0.24	1549.108333
19.06833333	0.175	26.05833333	35.08833333	210.7166667	1.191666667	1.191666667	1.191666667	-0.221666667	1549.103333
15.90666667	-0.92	24.30666667	34.295	211.875	1.145	1.145	1.145	-0.22	1549.16
13.95166667	-2.131666667	22.49666667	33.96166667	214.7316667	1.111666667	1.111666667	1.111666667	-0.221666667	1549.425
10.31666667	-0.671666667	21.11	34.075	213.4783333	1.028333333	1.028333333	1.028333333	-0.221666667	1490.056667
9.845	-0.266666667	20.50333333	33.84166667	215.3983333	1.016666667	1.016666667	1.016666667	-0.218333333	1421.895
9.215	-1.81	20.04166667	33.73333333	221.005	1	1	1	-0.211666667	1293.578333
6.195	0.255	19.88	33.40166667	224.235	0.996666667	0.996666667	0.996666667	-0.251666667	576.735
3.388333333	-0.308333333	19.78833333	31.33833333	225.2983333	0.99	0.99	0.99	-0.245	143.37
2.338333333	-0.998333333	19.75333333	30.245	227.1483333	0.99	0.99	0.99	-0.233333333	57.95
2.075	-1.365	19.55333333	29.44666667	212.9716667	0.99	0.99	0.99	-0.216666667	44.36
2.098333333	-1.691666667	19.75166667	29.32166667	212.7716667	0.99	0.99	0.99	-0.226666667	47
3.05	-2.065	20.48333333	29.255	200.635	0.99	0.99	0.99	-0.245	111.3983333
2.986666667	1.23	21.33333333	30.03666667	203.4033333	0.99	0.99	0.99	-0.253333333	117.2933333
3.983333333	-0.001666667	22.92666667	31.36166667	216.2466667	0.99	0.99	0.99	-0.266666667	211.3783333
5.4	0.411666667	24.185	32.85	213.5383333	0.993333333	0.993333333	0.993333333	-0.25	430.97
5.806666667	0.241666667	25.395	34.655	222.2016667	0.995	0.995	0.995	-0.25	494.0933333
6.378333333	-0.196666667	26.69666667	36.06833333	225.0016667	0.996666667	0.996666667	0.996666667	-0.256666667	592.6416667
7.111666667	0.043333333	27.52833333	37.2	233.06	0.998333333	0.998333333	0.998333333	-0.255	760.7883333
7.363333333	0.685	28.22833333	38.30833333	234.4066667	1	1	1	-0.241666667	816.5883333
6.541666667	-0.241666667	28.815	39.07833333	238.3566667	0.998333333	0.998333333	0.998333333	-0.255	638.13
6.98	-0.266666667	29.14166667	39.35	244.9183333	0.998333333	0.998333333	0.998333333	-0.223333333	725.6033333
6.116666667	0.116666667	29.37166667	39.69833333	266.5066667	0.996666667	0.996666667	0.996666667	-0.26	533.5283333
5.833333333	-0.48	28.79333333	39.08333333	275.3233333	0.995	0.995	0.995	-0.251666667	463.215
4.5	0.631666667	28.015	37.41	276.7683333	0.99	0.99	0.99	-0.261666667	255.6133333
4.908333333	0.081666667	27.115	36.15833333	288.6483333	0.99	0.99	0.99	-0.261666667	307.0916667
3.981666667	1.101666667	26.405	35.01666667	286.86	0.99	0.99	0.99	-0.241666667	189.0933333
2.761666667	-0.228333333	25.96166667	34.46333333	294.925	0.99	0.99	0.99	-0.248333333	94.305
2.481666667	3.496666667	25.40166667	34.05333333	299.905	0.991666667	0.991666667	0.991666667	-0.251666667	78.06333333
1.626666667	67.535	24.80333333	35.56333333	327.3783333	1.816666667	1.816666667	1.816666667	-0.303333333	-0.035
1.673333333	112.6316667	24.435	36.075	328.42	1.9	1.9	1.9	-0.3	0
1.41	102.4533333	24.37333333	35.79	328.42	1.9	1.9	1.9	-0.3	0
2.598333333	33.94333333	24.3	34.97	357.1666667	1.541666667	1.541666667	1.541666667	-0.253333333	34.79166667
2.913333333	2.581666667	23.73833333	32.88666667	395.05	0.99	0.99	0.99	-0.245	121.2266667
4.325	0.205	23.45	32.065	395.5883333	0.99	0.99	0.99	-0.245	219.9366667
2.585	0.366666667	24.40333333	32.86	400.3116667	0.99	0.99	0.99	-0.23	83.57
2.233333333	-1.671666667	26.45	34.92833333	433.0866667	0.993333333	0.993333333	0.993333333	-0.21	58.45166667
1.46	21.87833333	28.57666667	38.29833333	431.91	1.728333333	1.728333333	1.728333333	-0.285	3.898333333
1.09	29.54166667	30.83666667	40.55666667	431.33	1.9	1.9	1.9	-0.3	-0.3
1.518333333	-27.835	32.505	41.87333333	431.33	1.9	1.9	1.9	-0.3	-0.3
1.621666667	9.723333333	33.92	43.01333333	431.33	1.9	1.9	1.9	-0.3	-0.3
1.891666667	-54.24833333	35.04	43.83166667	431.33	1.9	1.9	1.9	-0.3	-0.3
2.618333333	10.96166667	36.37166667	44.73333333	380.4616667	1.898333333	1.898333333	1.898333333	-0.3	-0.3
3.98	-7.76	36.90166667	44.18166667	440.0366667	1.23	1.23	1.23	-0.231666667	195.54
4.155	-0.095	35.97	42.565	461.7983333	0.99	0.99	0.99	-0.243333333	236.305
5.986666667	-0.633333333	35.78333333	43.35	453.8783333	0.995	0.995	0.995	-0.253333333	501.2466667
6.046666667	0.073333333	35.48833333	43.67333333	454.5283333	0.993333333	0.993333333	0.993333333	-0.27	517.675
6.426666667	-0.248333333	34.73	43.66833333	445.76	0.996666667	0.996666667	0.996666667	-0.245	581.89
7.248333333	-2.748333333	33.615	43.37833333	431.8766667	1	1	1	-0.258333333	660.995
7.423333333	-2.51	33.28833333	43.33166667	411.9033333	1	1	1	-0.238333333	679.5266667
9.138333333	-2.106666667	32.53166667	42.96833333	397.1666667	1	1	1	-0.245	1136.61
9.771666667	0.426666667	32.38833333	43.45166667	390.51	1	1	1	-0.238333333	1312.691667
9.061666667	-1.491666667	31.92333333	43.82666667	388.5533333	1	1	1	-0.26	1124.508333
9.45	1.07	31.68333333	43.76166667	380.6333333	1	1	1	-0.271666667	1251.528333
8.423333333	0.23	30.98666667	43.47666667	382.6733333	1	1	1	-0.24	989.83
9.515	-0.681666667	30.56333333	42.775	387.51	1	1	1	-0.248333333	1275.76
9.333333333	-2.29	29.93166667	42.45333333	379.8283333	1	1	1	-0.24	1209.648333
11.11666667	-3.7	29.33666667	41.54166667	361.4116667	1.043333333	1.043333333	1.043333333	-0.218333333	1366.13
11.27333333	-1.393333333	29.04333333	40.95333333	356.45	1.046666667	1.046666667	1.046666667	-0.211666667	1514.363333
10.36333333	2.546666667	30.38333333	42.64333333	359.6	1.015	1.015	1.015	-0.241666667	1428.403333
8.753333333	-0.246666667	32.1	44.41666667	382.6733333	1	1	1	-0.231666667	1106.565
9.353333333	-0.07	33.33333333	45.12333333	399.9416667	1.006666667	1.006666667	1.006666667	-0.24	1199.838333
10.155	0.436666667	34.565	45.965	407.1683333	1.016666667	1.016666667	1.016666667	-0.245	1310.626667
9.835	0.1	35.685	47.005	416.4	1.011666667	1.011666667	1.011666667	-0.218333333	1260.936667
9.238333333	-0.373333333	36.80333333	48.28833333	415.7833333	1.008333333	1.008333333	1.008333333	-0.231666667	1141.606667
8.845	0.261666667	37.52	48.83333333	412.38	1.005	1.005	1.005	-0.213333333	1049.25
8.163333333	-0.018333333	38.06833333	49.32833333	421.2733333	1.001666667	1.001666667	1.001666667	-0.216666667	932.7583333
7.143333333	0.403333333	38.30333333	49.35	434.2333333	0.998333333	0.998333333	0.998333333	-0.248333333	740.86
6.706666667	0.073333333	38.32666667	49.06833333	454.3233333	0.996666667	0.996666667	0.996666667	-0.243333333	634.39
15.365	2.395	35.505	47.29333333	273.2616667	1.49	1.488333333	1.49	-0.233333333	699.13
14.245	2.886666667	32.46666667	43.65666667	216.0266667	1.888333333	1.531666667	1.888333333	-0.281666667	20.47833333
15.355	0.336666667	31.04666667	42.62	219.95	1.9	1	1.9	-0.3	-0.3
14.15	-1.523333333	29.75333333	40.68	219.95	1.9	1	1.9	-0.3	-0.3
13.95	3.096666667	28.88666667	39.49166667	219.95	1.9	1	1.9	-0.3	-0.3
11.75833333	2.626666667	28.54166667	38.785	219.95	1.9	1	1.9	-0.3	-0.3
12.145	5.455	27.89833333	37.96166667	219.95	1.9	1	1.9	-0.3	-0.3
9.713333333	6.563333333	27.53333333	37.39166667	220.3733333	1.9	1	1.9	-0.3	-0.3
8.27	8.956666667	27.23	36.93666667	221.58	1.9	1	1.9	-0.3	-0.3
5.711666667	12.23666667	26.745	36.49833333	221.58	1.9	1	1.9	-0.3	-0.3
4.295	5.623333333	26.74333333	36.25833333	221.58	1.9	1	1.9	-0.3	-0.3
3.861666667	-11.88	26.92333333	35.99	221.58	1.9	1	1.9	-0.3	-0.3
2.831666667	-30.89833333	26.36166667	35.30166667	221.5783333	1.9	1	1.9	-0.3	-0.3
2.673333333	-56.95666667	25.81333333	33.91	221.58	1.9	1	1.9	-0.3	-0.3
2.493333333	-62.27666667	25.44166667	33.42666667	221.5766667	1.9	1	1.9	-0.3	-0.3
1.143333333	-48.76666667	25.40666667	33.64833333	221.5766667	1.9	1	1.9	-0.198333333	-0.198333333
1.515	-33.44666667	26.10166667	33.99166667	221.58	1.9	1	1.9	0	0
1.635	-18.725	17.84	25.03	221.575	1.551666667	1	1.871666667	0	0
2.311666667	-18.73666667	29.03833333	36.355	221.58	1	1	1.9	0	0
5.255	-20.225	30.86333333	37.95833333	221.58	1	1	1.9	0	0
4.321666667	-6.925	32.20166667	39.21	221.58	1	1	1.9	0	0
3.891666667	-1.945	33.30333333	40.09833333	221.58	1	1	1.9	0	0
3.968333333	20.79833333	34.25166667	40.68666667	221.58	1	1	1.9	0	0
3.286666667	11.815	34.465	40.85666667	221.58	1	1	1.9	0	0
3.935	26.58	34.135	40.69	221.5783333	1	1	1.9	0	0
3.743333333	38.50666667	33.64833333	40.20666667	221.58	1	1	1.9	0	0
2.355	13.01833333	33.24833333	39.86666667	221.58	1	1	1.9	0	0
1.451666667	-33.30333333	32.83166667	39.39666667	221.5783333	1	1	1.9	0	0
1.431666667	-72.145	32.225	38.97166667	221.58	1	1	1.9	0	0
1.546666667	-100.2308333	31.64666667	38.59916667	221.58	1	1	1.9	0	0
2.2	-112.135	30.99333333	38.015	221.58	1	1	1.9	0	0
3.231666667	-134.5816667	30.40666667	37.34333333	221.58	1	1	1.9	0	0
5.438333333	-160.3983333	29.91833333	36.515	221.58	1	1	1.9	0	0
7.368333333	-170.765	29.40666667	35.78166667	221.58	1	1	1.9	0	0
7.863333333	-151.71	28.605	34.93666667	221.58	1	1	1.9	0	0
7.651666667	172.81	27.42166667	34.42166667	221.58	1	1	1.9	0	0
8.601666667	80.15666667	27.05666667	34.02333333	221.58	1	1	1.9	0	0
6.788333333	-169.58	27.21666667	32.11666667	221.5783333	1	1	1.9	0	0
5.691666667	-156.0783333	27.29333333	32.06166667	221.58	1	1	1.9	0	0
7.826666667	-145.345	28.705	33.16666667	221.58	1	1	1.9	0	0
9.511666667	-154.85	30.48333333	34.81666667	221.58	1	1	1.9	0	0
9.02	-145.6316667	31.795	36.74833333	221.58	1	1	1.9	0	0
7.713333333	-146.9583333	32.94833333	38.50166667	221.58	1	1	1.9	0	0
6.916666667	-139.57	34.015	39.79166667	221.58	1	1	1.9	0	0
5.221666667	-138.8433333	35.07166667	40.95333333	221.58	1	1	1.9	0	0
3.783333333	-114.435	36.035	41.66666667	221.58	1	1	1.9	0	0
1.096666667	-52.49666667	-110.48	-108.8716667	214.8783333	1.048333333	1.325	1.416666667	0	0
2.045	-105.4366667	37.45333333	41.74666667	221.67	1.888333333	1.888333333	1.888333333	0	0
1.835	-58.525	37.355	42.47666667	144.6383333	1.9	1.9	1.9	0	0
1.791666667	-14.69166667	36.95833333	42.285	100.16	1.9	1.9	1.9	0	0
1.743333333	-8.09	36.19666667	41.63666667	100.16	1.9	1.9	1.9	0	0
2.436666667	-22.40166667	35.27166667	40.605	83.22666667	1.571666667	1.571666667	1.571666667	-0.055	26.42833333
3.691666667	-0.893333333	34.695	40.19833333	59.26833333	0.99	0.99	0.99	-0.238333333	148.0933333
6.038333333	-0.248333333	33.40166667	40.29166667	57.83666667	0.995	0.995	0.995	-0.26	453.3283333
6.255	-0.348333333	32.6	40.995	52.805	0.996666667	0.996666667	0.996666667	-0.25	494.0666667
6.396666667	-2.308333333	32.03666667	41.08166667	40.41666667	1	1	1	-0.268333333	492.185
6.985	-1.686666667	31.74166667	41.04833333	36.445	1	1	1	-0.265	612.1016667
7.275	-3.318333333	31.86666667	41.67833333	33.32833333	1	1	1	-0.258333333	676.0266667
7.483333333	-1.22	31.505	41.82	27.76333333	1	1	1	-0.253333333	730.3883333
8.808333333	0.77	31.27833333	41.855	31.17833333	1	1	1	-0.215	1075.855
10.08333333	-0.895	30.67333333	42.015	25.76666667	1	1	1	-0.253333333	1354.261667
8.058333333	0.041666667	30.50666667	42.62666667	39.63	1	1	1	-0.22	940.8666667
6.933333333	0.398333333	31.11166667	42.935	51.795	1	1	1	-0.27	682.925
6.466666667	0.403333333	32.105	43.01166667	62.67333333	0.998333333	0.998333333	0.998333333	-0.275	569.0216667
5.965	-0.21	33.775	43.67166667	74.20666667	0.991666667	0.991666667	0.991666667	-0.266666667	466.8233333
4.965	0.668333333	35.065	44.29666667	83.49666667	0.99	0.99	0.99	-0.251666667	314.8933333
3.775	1.22	35.76333333	44.62833333	100.82	0.99	0.99	0.99	-0.246666667	178.0783333
3.703333333	-0.296666667	36.38833333	45.025	136.5283333	0.99	0.99	0.99	-0.236666667	169.1733333
2.036666667	14.18	37.225	47.09666667	124.9883333	1.741666667	1.741666667	1.741666667	-0.286666667	5.553333333
1.746666667	2.658333333	38.61833333	48.80166667	122.12	1.9	1.9	1.9	-0.3	-0.3
2.461666667	5.178333333	38.355	46.89833333	170.535	1.173333333	1.173333333	1.173333333	-0.153333333	45.00666667
3.586666667	0.358333333	36.945	44.87166667	204.3866667	0.99	0.99	0.99	-0.26	164.27
4.188333333	0.171666667	36.04166667	43.99833333	196.6283333	0.99	0.99	0.99	-0.241666667	210.3533333
3.905	0.018333333	35.82	43.68833333	186.2583333	0.99	0.99	0.99	-0.256666667	169.9983333
2.696666667	3.556666667	35.44666667	43.52666667	204.7066667	0.99	0.99	0.99	-0.25	82.80833333
3.585	-0.181666667	34.92666667	43.05333333	208.1733333	0.99	0.99	0.99	-0.253333333	152.8316667
4.046666667	2.195	34.61833333	42.66833333	180.9016667	0.99	0.99	0.99	-0.261666667	185.4066667
2.468333333	-1.783333333	34.125	42.50333333	185.3366667	0.99	0.99	0.99	-0.245	65.39
1.658333333	2.805	33.71666667	42.57833333	195.7966667	1.128333333	1.128333333	1.128333333	-0.246666667	21.86666667
1.113333333	-44.33333333	34.165	44.75666667	195.02	1.9	1.9	1.9	-0.3	0
1.173333333	-64.26333333	33.74333333	44.55166667	195.02	1.9	1.9	1.9	-0.3	0
1.84	-87.83666667	33.67333333	44.09833333	200.0716667	1.726666667	1.726666667	1.726666667	-0.253333333	14.78
1.318333333	56.89833333	33.16	43.29666667	193.8416667	1.791666667	1.791666667	1.791666667	-0.293333333	1.72
2.18	-4.468333333	33.06833333	43.095	192.59	1.9	1.9	1.9	-0.3	-0.3
3.556666667	31.70833333	32.23666667	41.61833333	84.5	1.45	1.45	1.45	-0.235	85.82
5.613333333	3.023333333	30.865	38.99666667	67.92333333	0.995	0.995	0.995	-0.245	426.5966667
3.005	-5.47	30.62333333	39.73666667	77.82	1.2	1.2	1.2	-0.24	117.415
3.098333333	0.001666667	32.24166667	41.195	82.075	1.1	1.1	1.1	-0.171666667	101.8683333
2.718333333	-6.806666667	33.42333333	42.255	105.945	1.203333333	1.203333333	1.203333333	-0.198333333	61.32666667
2.783333333	5	35.27166667	44.57833333	112.39	1.566666667	1.566666667	1.566666667	-0.17	35.39
2.266666667	-13.315	36.82	46.03833333	159.6366667	1.706666667	1.706666667	1.706666667	-0.25	9.61
2.273333333	1.311666667	38.65	47.97333333	74.88666667	1.9	1.9	1.9	-0.3	0
1.936666667	34.08833333	39.77833333	48.72166667	156.225	1.9	1.9	1.9	-0.3	0
2.155	-43.90333333	39.57166667	48.46166667	159.6683333	1.9	1.9	1.9	-0.3	0
2.731666667	17.77666667	38.94333333	46.635	177.4316667	1.475	1.475	1.475	-0.231666667	38.985
1.031666667	27.31166667	39.59166667	47.73666667	209.91	1.9	1.9	1.9	-0.3	-0.3
3.676666667	12.56666667	39.61166667	47.41166667	106.8416667	1.606666667	1.606666667	1.606666667	-0.253333333	87.85166667
6.753333333	0.488333333	36.90666667	43.92666667	70.83	1.006666667	1.006666667	1.006666667	-0.263333333	662.715
11.47666667	-1.74	34.45833333	43.49833333	71.95666667	1.04	1.04	1.04	-0.215	1500.571667
9.731666667	-1.005	32.985	44.24833333	67.51833333	1.001666667	1.001666667	1.001666667	-0.211666667	1295.558333
8.028333333	-1.941666667	31.76333333	44.25833333	40.88166667	1	1	1	-0.263333333	900.5816667
7.221666667	0.671666667	31.28833333	43.46	24.33666667	1	1	1	-0.241666667	699.525
7.283333333	-1.191666667	30.92333333	42.515	0.756666667	1	1	1	-0.248333333	688.8233333
7.31	1.658333333	30.91666667	42.025	7.053333333	1	1	1	-0.256666667	672.345
7.25	-0.218333333	30.48666667	41.54166667	8.261666667	1	1	1	-0.261666667	654.2316667
5.983333333	1.896666667	30.28666667	40.93	16.51333333	0.995	0.995	0.995	-0.253333333	446.8783333
6.52	1.006666667	29.595	39.91666667	32.7	0.998333333	0.998333333	0.998333333	-0.263333333	510.0183333
5.228333333	-1.251666667	28.34166667	38.1	22.82666667	0.99	0.99	0.99	-0.238333333	300.9816667
6.856666667	1.103333333	28.67333333	38.08166667	22.895	0.996666667	0.996666667	0.996666667	-0.278333333	603.1116667
8.611666667	0.063333333	29.56833333	39.38166667	24.97666667	1	1	1	-0.243333333	966.3483333
7.565	-0.901666667	30.87333333	41.33833333	26.475	1	1	1	-0.248333333	809.1116667
7.405	0.346666667	33.04666667	43.27333333	36.01166667	1	1	1	-0.248333333	755.335
7.381666667	0.333333333	34.58833333	44.66333333	45.04	1	1	1	-0.25	779.9083333
6.096666667	0.023333333	35.76333333	45.775	44.02166667	0.996666667	0.996666667	0.996666667	-0.235	512.5783333
4.848333333	-1.048333333	37.00166667	46.40333333	30.13666667	1.065	1.065	1.065	-0.163333333	276.555
3.325	1.793333333	38	46.88666667	36.18166667	1.133333333	1.133333333	1.133333333	-0.218333333	138.5433333
4.671666667	-2.093333333	38.63166667	47.41166667	44.47833333	1.15	1.15	1.148333333	-0.13	275.0933333
4.751666667	0.613333333	38.62833333	46.95	56.53166667	0.991666667	0.991666667	0.991666667	-0.26	295.575
5.305	-0.195	38.98833333	47.41166667	31.91666667	0.995	0.995	0.995	-0.261666667	401.8566667
4.008333333	1.148333333	39.29666667	48.04166667	30.66166667	0.993333333	0.993333333	0.993333333	-0.225	218.5416667
6.271666667	0.24	39.18333333	47.99166667	37.73833333	0.995	0.995	0.995	-0.265	518.47
5.411666667	-0.646666667	38.865	47.87666667	41.995	0.991666667	0.991666667	0.991666667	-0.26	371.6133333
4.43	-0.348333333	38.03333333	46.8	74.35333333	0.99	0.99	0.99	-0.246666667	225.63
5.31	-0.798333333	36.92	45.53333333	70.15	0.991666667	0.991666667	0.991666667	-0.271666667	314.785
6.368333333	-2.581666667	36.43666667	45.24833333	55.03666667	0.998333333	0.998333333	0.998333333	-0.263333333	458.01
7.002847826	-2.712695652	36.36454348	45.35004348	48.19452174	1.000456522	1.000456522	1.000456522	-0.249086957	574.9517391
7.110586957	-2.580173913	36.42376087	45.48726087	48.30513044	1.00123913	1.00123913	1.00123913	-0.247521739	597.2404348
7.218326087	-2.447652174	36.48297826	45.62447826	48.41573913	1.002021739	1.002021739	1.002021739	-0.245956522	619.5291304
7.326065217	-2.315130435	36.54219565	45.76169565	48.52634782	1.002804348	1.002804348	1.002804348	-0.244391304	641.8178261
7.433804348	-2.182608696	36.60141305	45.89891305	48.63695652	1.003586957	1.003586957	1.003586957	-0.242826087	664.1065217
7.541543478	-2.050086957	36.66063044	46.03613044	48.74756522	1.004369565	1.004369565	1.004369565	-0.24126087	686.3952174
7.649282609	-1.917565218	36.71984782	46.17334783	48.85817391	1.005152174	1.005152174	1.005152174	-0.239695652	708.683913
7.757021739	-1.785043478	36.77906522	46.31056522	48.96878261	1.005934783	1.005934783	1.005934783	-0.238130435	730.9726087
7.864760869	-1.652521739	36.83828261	46.44778261	49.07939131	1.006717391	1.006717391	1.006717391	-0.236565217	753.2613044
7.9725	-1.52	36.8975	46.585	49.19	1.0075	1.0075	1.0075	-0.235	775.55
8.08023913	-1.387478261	36.95671739	46.72221739	49.3006087	1.008282609	1.008282609	1.008282609	-0.233434783	797.8386957
8.187978261	-1.254956522	37.01593478	46.85943478	49.41121739	1.009065217	1.009065217	1.009065217	-0.231869565	820.1273913
8.295717391	-1.122434783	37.07515218	46.99665218	49.52182609	1.009847826	1.009847826	1.009847826	-0.230304348	842.416087
8.403456522	-0.989913044	37.13436957	47.13386957	49.63243478	1.010630435	1.010630435	1.010630435	-0.228739131	864.7047826
8.511195652	-0.857391305	37.19358696	47.27108695	49.74304348	1.011413044	1.011413044	1.011413044	-0.227173913	886.9934783
8.618934783	-0.724869565	37.25280435	47.40830435	49.85365218	1.012195652	1.012195652	1.012195652	-0.225608696	909.2821739
8.726673913	-0.592347826	37.31202174	47.54552174	49.96426087	1.012978261	1.012978261	1.012978261	-0.224043478	931.5708696
8.834413044	-0.459826087	37.37123913	47.68273913	50.07486957	1.01376087	1.01376087	1.01376087	-0.222478261	953.8595652
8.942152174	-0.327304348	37.43045652	47.81995652	50.18547826	1.014543478	1.014543478	1.014543478	-0.220913044	976.1482609
9.049891304	-0.194782608	37.48967392	47.95717392	50.29608696	1.015326087	1.015326087	1.015326087	-0.219347826	998.4369565
9.157630435	-0.06226087	37.54889131	48.0943913	50.40669565	1.016108696	1.016108696	1.016108696	-0.217782609	1020.725652
9.265369565	0.07026087	37.6081087	48.2316087	50.51730435	1.016891304	1.016891304	1.016891304	-0.216217391	1043.014348
9.373108696	0.202782609	37.66732609	48.36882609	50.62791304	1.017673913	1.017673913	1.017673913	-0.214652174	1065.303044
9.480847826	0.335304348	37.72654348	48.50604348	50.73852174	1.018456522	1.018456522	1.018456522	-0.213086957	1087.591739
9.588586957	0.467826087	37.78576087	48.64326087	50.84913044	1.01923913	1.01923913	1.01923913	-0.211521739	1109.880435
9.696326087	0.600347826	37.84497826	48.78047826	50.95973913	1.020021739	1.020021739	1.020021739	-0.209956522	1132.169131
9.804065218	0.732869565	37.90419565	48.91769565	51.07034783	1.020804348	1.020804348	1.020804348	-0.208391304	1154.457826
9.911804348	0.865391305	37.96341305	49.05491305	51.18095652	1.021586957	1.021586957	1.021586957	-0.206826087	1176.746522
10.01954348	0.997913044	38.02263044	49.19213044	51.29156522	1.022369565	1.022369565	1.022369565	-0.20526087	1199.035217
10.12728261	1.130434783	38.08184783	49.32934782	51.40217391	1.023152174	1.023152174	1.023152174	-0.203695652	1221.323913
10.23502174	1.262956522	38.14106522	49.46656522	51.51278261	1.023934783	1.023934783	1.023934783	-0.202130435	1243.612609
10.34276087	1.395478261	38.20028261	49.60378261	51.62339131	1.024717391	1.024717391	1.024717391	-0.200565217	1265.901304
10.4505	1.528	38.2595	49.741	51.734	1.0255	1.0255	1.0255	-0.199	1288.19
10.55823913	1.660521739	38.31871739	49.87821739	51.8446087	1.026282609	1.026282609	1.026282609	-0.197434783	1310.478696
10.66597826	1.793043478	38.37793478	50.01543478	51.95521739	1.027065217	1.027065217	1.027065217	-0.195869565	1332.767391
10.77371739	1.925565218	38.43715218	50.15265217	52.06582609	1.027847826	1.027847826	1.027847826	-0.194304348	1355.056087
10.88145652	2.058086957	38.49636957	50.28986957	52.17643478	1.028630435	1.028630435	1.028630435	-0.192739131	1377.344783
10.98919565	2.190608696	38.55558696	50.42708696	52.28704348	1.029413044	1.029413044	1.029413044	-0.191173913	1399.633478
11.03534058	0.596318841	38.78502174	50.67952174	55.1335942	1.028311594	1.028311594	1.028311594	-0.220043478	1389.269203
10.81	-0.666666667	39.37333333	51.29166667	55.38833333	1.023333333	1.023333333	1.023333333	-0.225	1350.598333
9.293333333	0.035	39.85666667	51.71166667	51.56833333	1.005	1.005	1.005	-0.206666667	1098.068333
7.09	0.271666667	40.32166667	52.02833333	70.96666667	0.998333333	0.998333333	0.998333333	-0.236666667	675.1833333
7.466666667	-0.03	40.535	51.465	102.0866667	0.998333333	0.998333333	0.998333333	-0.245	790.355
8.178333333	-1.011666667	40.11333333	51.11333333	90.635	1	1	1	-0.248333333	916.2883333
4.993333333	-1.075	39.51333333	50.79333333	47.51166667	1.021666667	1.021666667	1.021666667	-0.15	421.1183333
2.056666667	44.61333333	40.22833333	52.68	11.55833333	1.811666667	1.811666667	1.811666667	-0.263333333	2.201666667
2.161666667	17.44333333	39.02333333	49.92166667	86.58166667	1.316666667	1.316666667	1.316666667	-0.251666667	36.16
6.731666667	5.178333333	38.05	48.455	218.5116667	1.188333333	1.19	1.191666667	-0.243333333	435.2516667
6.08	0.313333333	36.38833333	46.105	240.6066667	0.995	0.995	0.995	-0.261666667	476.9683333
5.725	-0.12	35.68	45.19	235.8433333	0.995	0.995	0.995	-0.268333333	441.5383333
2.988333333	2.7	34.73166667	44.36333333	245.46	0.99	0.99	0.99	-0.25	112.905
3.298333333	2.47	33.47	42.75166667	279.5516667	0.99	0.99	0.99	-0.261666667	120.5583333
3.14	0.105	33.035	41.63666667	291.76	0.99	0.99	0.99	-0.256666667	107.775
1.671666667	-0.311666667	33.005	42.07666667	302.495	1.12	1.12	1.12	-0.265	26.235
3.11	2.75	33.14833333	42.16	317.0083333	1.085	1.085	1.085	-0.208333333	105.23
1.966666667	9.193333333	31.43666667	41.04	370.0516667	1.441666667	1.441666667	1.441666667	-0.085	27.58833333
1.321666667	104.5066667	32.14333333	42.965	366.85	1.9	1.9	1.9	0	-0.3
1.14	100.945	33.36166667	43.52166667	366.85	1.9	1.9	1.9	0	-0.3
1.828333333	64.71833333	35.295	44.16666667	366.85	1.9	1.9	1.9	0	-0.3
1.946666667	77.43333333	36.97166667	45.05	366.85	1.9	1.9	1.9	0	-0.3
1.731666667	96.48833333	38.52666667	46.30833333	366.85	1.9	1.9	1.9	0	-0.3
2.036666667	74.27666667	40.10166667	47.65333333	351.6183333	1.9	1.9	1.9	0	-0.3
2.406666667	7.903333333	41.25	48.63833333	171.235	1.683333333	1.683333333	1.683333333	-0.096666667	14.96
2.721666667	-2.285	40.54166667	47.40666667	169.3766667	1.105	1.105	1.105	-0.183333333	67.19666667
3.055	8.038333333	40.86166667	47.99333333	159.1466667	1.361666667	1.361666667	1.361666667	-0.155	64.18333333
3.671666667	8.46	41.30833333	48.76	199.1733333	1.476666667	1.476666667	1.476666667	-0.235	51.61166667
3.713333333	6.573333333	42.25666667	50.415	165.4783333	1.811666667	1.811666667	1.811666667	-0.261666667	12.32333333
3.753333333	0.13	40.575	47.5	174.4266667	0.99	0.99	0.99	-0.231666667	159.11
4.405	0.551666667	39.61833333	46.95666667	171.2366667	0.99	0.99	0.99	-0.223333333	232.1016667
3.653333333	-0.773333333	38.89333333	46.56166667	185.5316667	0.99	0.99	0.99	-0.233333333	143.6833333
2.51	-1.191666667	38.42833333	46.495	185.9383333	0.991666667	0.991666667	0.991666667	-0.223333333	65.06833333
1.696666667	-13.18333333	38.735	48.18	178.66	1.756666667	1.756666667	1.756666667	-0.055	-0.306666667
2.813333333	-8.96	38.14833333	46.99166667	165.55	1.318333333	1.318333333	1.318333333	-0.103333333	55.87333333
1.871666667	22.58833333	36.71666667	45.38166667	196.77	1.373333333	1.371666667	1.373333333	-0.268333333	13.95666667
5.846666667	14.48833333	35.285	44.28	255.5	1.241666667	1.241666667	1.241666667	-0.256666667	509.7916667
15.58333333	0.51	33.475	41.37833333	287.6133333	1.13	1.13	1.13	-0.233333333	1545.793333
15.51833333	1.691666667	32.16833333	40.655	299.0766667	1.125	1.125	1.125	-0.203333333	1529.863333
10.66333333	0.621666667	30.96	42.06	301.98	1.033333333	1.033333333	1.033333333	-0.211666667	1305.608333
6.441666667	0.968333333	29.50666667	41.6	353.26	0.995	0.995	0.995	-0.265	588.3933333
5.296666667	0.24	28.78333333	40.425	442.1683333	0.991666667	0.991666667	0.991666667	-0.271666667	349.3183333
3.215	4.79	28.06666667	38.67333333	547.125	0.99	0.99	0.99	-0.25	143.235
4.32	1.37	28.81833333	37.92666667	590.2383333	0.99	0.99	0.99	-0.27	227.3133333
4.581666667	0.206666667	29.645	38.23666667	585.955	0.99	0.99	0.99	-0.253333333	258.0083333
5.518333333	0.04	30.67166667	39.41833333	577.8083333	0.991666667	0.991666667	0.991666667	-0.268333333	410.485
4.995	-0.16	32.09166667	40.75833333	570.465	0.99	0.99	0.99	-0.26	325.895
5.326666667	0.936666667	33.49	42.08833333	570.8	0.991666667	0.991666667	0.991666667	-0.255	377.4883333
5.891666667	-0.181666667	34.77166667	43.53333333	581.1233333	0.996666667	0.996666667	0.996666667	-0.241666667	499.73
5.796666667	0.268333333	35.85166667	44.75	577.0066667	0.996666667	0.996666667	0.996666667	-0.258333333	468.2066667
6.866666667	-0.66	36.715	45.75666667	574.6933333	1	1	1	-0.236666667	678.7633333
8.421666667	0.633333333	37.47166667	46.59	569.27	1.003333333	1.003333333	1.003333333	-0.256666667	940.4033333
8.603333333	-1.1	38.02666667	47.69166667	589.5516667	1.003333333	1.003333333	1.003333333	-0.271666667	965.5316667
8.196666667	-0.103333333	37.945	48.18666667	591.1433333	1	1	1	-0.253333333	925.8066667
8.405	0.023333333	37.50666667	48.15166667	606.24	1.001666667	1.001666667	1.001666667	-0.243333333	959.5733333
7.183333333	-0.073333333	36.695	47.84	619.9883333	1	1	1	-0.25	709.2366667
6.693333333	-0.101666667	35.32833333	46.445	630.6666667	0.998333333	0.998333333	0.998333333	-0.24	603.525
6.228333333	0.79	33.89833333	44.665	639.9333333	0.998333333	0.998333333	0.998333333	-0.25	511.2366667
7.913333333	0.638333333	32.82	43.29833333	645.5716667	1	1	1	-0.228333333	888.7383333
6.93	0.378333333	31.84166667	42.835	650.8683333	1	1	1	-0.246666667	649.0066667
6.306666667	1.108333333	31.065	41.81666667	653.3516667	0.998333333	0.998333333	0.998333333	-0.278333333	521.9683333
2.53	-17.58	30.82	41.405	646.4283333	1.37	1.37	1.37	-0.268333333	96.64166667
1.558333333	-59.04666667	30.59333333	42.855	632.5233333	1.896666667	1.896666667	1.896666667	-0.3	0
1.92	61.83166667	29.96166667	42.17666667	560.72	1.9	1.9	1.9	-0.3	0
2.196666667	-122.0016667	29.59166667	41.05833333	560.72	1.9	1.9	1.9	-0.3	0
2.456666667	-109.1416667	29.34333333	40.435	530.75	1.79	1.79	1.79	-0.256666667	6.21
2.016666667	0.836666667	27.89833333	38.48833333	418.5933333	0.99	0.99	0.99	-0.221666667	35.61333333
1.833333333	-1.41	27.495	37.00333333	418.63	0.99	0.99	0.99	-0.245	30.69333333
2.853333333	2.9	29.66333333	38.05833333	431.4833333	0.99	0.99	0.99	-0.246666667	103.8816667
2.066666667	-0.106666667	31.48166667	40.33166667	465.52	1.165	1.165	1.165	-0.231666667	37.845
2.02	49.975	34.10666667	44.355	466.25	1.9	1.9	1.9	-0.3	-0.3
2.27	62.175	36.18	45.49166667	409.4	1.885	1.885	1.885	-0.301666667	-0.301666667
3.461666667	-0.88	36.68666667	44.49166667	238.1633333	1.128333333	1.128333333	1.128333333	-0.036666667	102.95
3.846666667	-0.863333333	36.87833333	44.61666667	243.665	1.201666667	1.201666667	1.201666667	-0.18	181.635
3.811666667	-2.335	37.7	45.505	244.4833333	1.395	1.395	1.395	-0.126666667	119.7433333
3.508333333	7.405	38.20666667	45.93166667	206.32	1.386666667	1.386666667	1.386666667	-0.231666667	167.135
3.498333333	-9.426666667	39.30166667	47.195	262.8816667	1.335	1.335	1.335	-0.201666667	132.4766667
3.826666667	2.755	38.37666667	46.14333333	235.61	1.173333333	1.173333333	1.173333333	-0.15	170.3816667
5.026666667	-0.35	37.68833333	45.29333333	190.3183333	1.023333333	1.023333333	1.023333333	-0.206666667	306.2283333
4.643333333	0.775	37.39666667	45.035	211.3933333	0.99	0.99	0.99	-0.235	254.605
3.638333333	1.113333333	36.12	44.38666667	258.9933333	0.99	0.99	0.99	-0.23	150.385
6.303333333	1.948333333	34.88166667	43.60833333	305.7316667	0.998333333	0.998333333	0.998333333	-0.251666667	495.3266667
6.13	-0.24	34.06166667	43.19666667	314.905	0.996666667	0.996666667	0.996666667	-0.253333333	516.8483333
6.603333333	1.418333333	32.81166667	42.43166667	357.5366667	0.998333333	0.998333333	0.998333333	-0.28	551.285
9.608333333	0.753333333	31.37666667	41.32166667	377.355	1	1	1	-0.275	1167.59
8.456666667	0.393333333	30.51166667	41.68666667	387.3716667	1	1	1	-0.253333333	946.0866667
5.15	-3.398333333	29.995	41.835	411.385	1.221666667	1.221666667	1.223333333	-0.22	349.095
6.455	0.405	28.415	39.25333333	429.8866667	0.998333333	0.998333333	0.998333333	-0.268333333	474.0066667
7.166666667	-1.285	28.10166667	38.48666667	417.9783333	1	1	1	-0.278333333	592.2016667
6.163333333	-0.405	27.51166667	37.86833333	409.2433333	0.996666667	0.996666667	0.996666667	-0.268333333	437.515
5.393333333	-2.111666667	27.165	36.88666667	398.755	0.991666667	0.991666667	0.991666667	-0.258333333	338.5816667
6.316666667	0.266666667	27.91666667	37.15666667	391.665	0.998333333	0.998333333	0.998333333	-0.271666667	527.7033333
6.613333333	1.195	29.965	39.13833333	407.655	1	1	1	-0.258333333	596.315
6.655	-0.108333333	31.56	40.77333333	413.6233333	0.998333333	0.998333333	0.998333333	-0.256666667	610.8066667
6.291666667	-0.218333333	32.98333333	42.23	420.5483333	1	1	1	-0.238333333	544.1066667
4.836666667	-0.118333333	34.39	43.345	407.1883333	0.99	0.99	0.99	-0.238333333	300.7283333
5.016666667	0.726666667	35.78	44.31166667	406.7133333	1.011666667	1.011666667	1.011666667	-0.246666667	306.9483333
3.25	2.263333333	37.305	45.98166667	416.79	1.118333333	1.118333333	1.118333333	-0.146666667	98.46833333
2.34	-15.15	38.06	46.79	394.5916667	1.401666667	1.401666667	1.401666667	-0.26	45.64333333
2.053333333	12.08833333	39.24666667	48.67166667	401.125	1.705	1.705	1.705	-0.255	6.288333333
2.298333333	45.435	39.545	49.08166667	374.0666667	1.863333333	1.863333333	1.863333333	-0.266666667	3.178333333
3.448333333	0.353333333	37.58833333	45.28333333	139.4966667	0.99	0.99	0.99	-0.235	136.385
2.46	0.503333333	36.56833333	44.27833333	125.4616667	0.99	0.99	0.99	-0.238333333	67.16666667
1.556666667	5.773333333	35.945	44.415	130.41	1.093333333	1.093333333	1.093333333	-0.256666667	13.14
1.871666667	53.71833333	36.33333333	46.10666667	146.16	1.9	1.9	1.9	-0.3	-0.3
4.01	20.27166667	35.765	44.24	223.56	1.236666667	1.236666667	1.236666667	-0.19	148.2783333
4.479166667	-1.496666667	34.71	42.55916667	296.865	0.99	0.99	0.99	-0.248333333	232.7441667
8.068333333	1.3	33.8	42.32833333	355.92	1.001666667	1.001666667	1.001666667	-0.24	859.3933333
7.811666667	1.285	32.87	42.94166667	392.6316667	1.003333333	1.003333333	1.003333333	-0.241666667	797.5533333
5.02	0.201666667	32.01833333	42.225	430.1183333	0.991666667	0.991666667	0.991666667	-0.233333333	281.21
3.885	-0.27	31.21666667	40.68	441.2283333	0.99	0.99	0.99	-0.228333333	166.345
3.455	-8.896666667	31.13333333	40.65666667	382.34	1.323333333	1.323333333	1.323333333	-0.158333333	145.1
1.388333333	16.72833333	31.95333333	43.09333333	301.74	1.9	1.9	1.9	0	-0.3
1.453333333	12.675	31.825	42.43	274.2266667	1.686666667	1.686666667	1.686666667	-0.25	10.58833333
2.655	6.095	31.01	40.235	331.7066667	1.12	1.12	1.12	-0.213333333	51.47166667
3.581666667	0.47	30.68166667	38.65	327.3066667	0.995	0.995	0.995	-0.226666667	160.1833333
4.156666667	-0.141666667	30.89666667	38.81	329.9833333	0.99	0.99	0.99	-0.251666667	220.335
2.94	-1.85	31.86	39.92833333	358.3516667	1.05	1.05	1.05	-0.245	108.745
1.411666667	20.28166667	33.485	43.51166667	394.02	1.9	1.9	1.9	-0.3	-0.3
1.543333333	15.03333333	35.05333333	44.95166667	394.02	1.9	1.9	1.9	-0.3	-0.3
2.285	55.52166667	36.32333333	45.80666667	361.0633333	1.9	1.9	1.9	-0.3	-0.3
2.071666667	-10.79166667	37.31833333	46.36	105.4833333	1.701666667	1.701666667	1.701666667	-0.213333333	3.436666667
2.453333333	18.05666667	37.58	46.45166667	106.8633333	1.81	1.81	1.81	-0.09	1.376666667
1.801666667	9.573333333	37.31833333	46.295	120.63	1.9	1.9	1.9	0	-0.3
2.415	0.261666667	36.62166667	44.755	91.04	1.523333333	1.523333333	1.523333333	-0.021666667	48.09166667
1.56	7.826666667	36.26666667	44.68666667	80.66833333	1.868333333	1.868333333	1.868333333	-0.011666667	-0.01
4.78	-2.2	35.05333333	42.96833333	91.66666667	1.285	1.285	1.285	-0.145	298.6616667
7.226666667	-0.041666667	32.99	41.28	90.33	1	1	1	-0.266666667	641.8733333
8.35	0.428333333	32.13833333	41.47666667	87.305	1	1	1	-0.253333333	942.2983333
9.121666667	-1.055	31.47666667	41.92666667	82.25666667	1	1	1	-0.215	1162.048333
9.52	-3.908333333	30.92333333	42.20166667	79.65	1	1	1	-0.23	1265.903333
9.581666667	-2.066666667	30.62	42.43333333	75.09333333	1	1	1	-0.223333333	1274.623333
8.5	-3.33	29.81333333	42.34	67.63333333	1	1	1	-0.231666667	1037.965
7.998333333	-0.3	29.05333333	41.62833333	61.08	1	1	1	-0.245	887.1733333
7.823333333	-3.208333333	28.46166667	40.66833333	49.28833333	1	1	1	-0.246666667	807.2816667
8.163333333	2.235	28.65666667	40.27833333	43.95166667	1	1	1	-0.255	918.3733333
9.04	-1.433333333	28.20166667	39.88666667	52.98666667	1	1	1	-0.23	1159.613333
8.358333333	0.401666667	27.82666667	39.905	51.86666667	1	1	1	-0.233333333	975.5033333
6.335	1.038333333	27.82333333	39.61333333	54.75833333	0.995	0.995	0.995	-0.275	531.1483333
5.788333333	0.05	28.51166667	39.13333333	62.27833333	0.993333333	0.993333333	0.993333333	-0.273333333	424.025
5.356666667	-0.21	30.1	39.415	66.19833333	0.99	0.99	0.99	-0.248333333	343.9683333
3.901666667	-0.121666667	32.165	40.69333333	75.36166667	0.99	0.99	0.99	-0.233333333	183.1233333
3.605	0.358333333	34.04166667	42.23166667	85.05666667	0.99	0.99	0.99	-0.235	165.25
2.353333333	12.35666667	36.07	45.04833333	77.35	1.623333333	1.621666667	1.623333333	-0.205	13.53
2.225	29.70333333	38.04833333	47.55833333	91.11	1.9	1.9	1.9	-0.3	-0.3
2.685	21.35833333	39.03666667	47.44333333	180.0566667	1.515	1.515	1.515	-0.093333333	27.82666667
3.435	-3.66	39.13166667	46.50833333	209.3166667	1.181666667	1.181666667	1.181666667	-0.14	103.885
4.098333333	-0.118333333	39.23333333	46.67666667	218.13	1.23	1.23	1.23	-0.14	146.465
3.258333333	-1.488333333	39.245	46.565	208.2016667	1.173333333	1.173333333	1.173333333	-0.188333333	114.8016667
8.195	-31.10666667	38.82333333	47.175	93.32666667	1.391666667	1.391666667	1.391666667	-0.24	815.74
12.75666667	-0.795	36.01666667	45.12833333	42.065	1.073333333	1.073333333	1.073333333	-0.238333333	1538.366667
12.77	-1.985	34.795	45.24833333	42.37	1.075	1.075	1.075	-0.24	1532.915
9.895	-1.008333333	33.35666667	45.51	44.155	1.005	1.005	1.005	-0.223333333	1291.676667
7.886666667	1.426666667	32.13333333	45.06333333	46.605	1	1	1	-0.258333333	860.6766667
8.061666667	-0.316666667	31.18833333	43.55166667	76.13833333	1	1	1	-0.253333333	856.3216667
7.523333333	-1.996666667	30.59833333	42.62333333	69.81833333	1	1	1	-0.236666667	715.4766667
7.945	0.205	29.94666667	41.535	61.57	1	1	1	-0.236666667	799.8666667
8.531666667	-1.056666667	29.71166667	41.04833333	58.81666667	1	1	1	-0.238333333	935.2383333
8.658333333	-2.893333333	29.615	41.03666667	57.97166667	1	1	1	-0.258333333	943.5116667
10.03833333	-2.341666667	29.95	41.22166667	50.44166667	1.003333333	1.003333333	1.003333333	-0.225	1281.371667
11.225	-1.058333333	29.91	41.37333333	40.13666667	1.028333333	1.028333333	1.028333333	-0.218333333	1495.275
8.913333333	0.383333333	29.03666667	41.77333333	45.72666667	1	1	1	-0.255	1094.596667
9.943333333	0.645	29.16	41.41833333	50.70333333	1	1	1	-0.24	1330.825
10.55166667	0.555	29.925	41.85333333	54.23833333	1.018333333	1.018333333	1.018333333	-0.243333333	1402.508333
10.60333333	0.346666667	31.00666667	42.97	61.92	1.01	1.01	1.01	-0.253333333	1414.845
10.97333333	-0.085	32.35166667	44.02166667	73.125	1.015	1.015	1.015	-0.235	1439.3
9.971666667	-0.206666667	33.08666667	45.27833333	74.87833333	1.005	1.005	1.005	-0.266666667	1287.191667
8.981666667	-0.026666667	33.59833333	46.00333333	86.67666667	1	1	1	-0.236666667	1090.93
9.398333333	0.455	34.38333333	46.15	92.945	1	1	1	-0.251666667	1173.278333
8.153333333	0.461666667	34.49166667	46.41833333	99.715	1	1	1	-0.248333333	917.035
8.31	-0.181666667	35.355	46.835	97.15833333	1	1	1	-0.225	962.8033333
7.926666667	0.968333333	36.32166667	47.46666667	104.2183333	1	1	1	-0.238333333	883.945
7.543333333	-0.108333333	36.765	47.75	106.7083333	1	1	1	-0.238333333	790.0416667
8.41	-0.066666667	36.83666667	47.705	103.4583333	1	1	1	-0.25	984.4666667
8.978333333	-2.068333333	36.16833333	47.46666667	99.32	1	1	1	-0.228333333	1091.28
7.27	0.635	35.35333333	47.22333333	90.46333333	1	1	1	-0.248333333	671.7716667
6.358333333	-0.261666667	34.30833333	45.54166667	82.365	0.998333333	0.998333333	0.998333333	-0.276666667	496.3633333
7.101666667	1.213333333	33.28	44.165	84.70166667	1	1	1	-0.265	661.6133333
6.333333333	-3.911666667	32.65166667	43.51166667	69.45166667	1.066666667	1.066666667	1.066666667	-0.256666667	528.0583333
4.705	14.54666667	32.97	43.965	-20.48833333	1.331666667	1.331666667	1.331666667	-0.233333333	194.085
7.406666667	-0.28	31.96166667	42.11166667	10.86833333	1	1	1	-0.283333333	674.1316667
5.421666667	-1.021666667	30.88666667	41.06166667	3.005	0.995	0.995	0.995	-0.253333333	351.1316667
4.683333333	2.05	30.19333333	39.47166667	11.545	0.99	0.99	0.99	-0.246666667	244.8433333
5.026666667	0.018333333	28.52333333	37.91	27.78333333	0.993333333	0.993333333	0.993333333	-0.246666667	297.31
6.903333333	-1.776666667	27.08666667	37.06166667	14.27	0.998333333	0.998333333	0.998333333	-0.25	618.66
6.955	1.683333333	26.91166667	36.92666667	6.19	0.996666667	0.996666667	0.996666667	-0.251666667	640.0233333
4.963333333	1.831666667	27.01166667	37.03333333	15.735	0.993333333	0.993333333	0.993333333	-0.24	317.01
2.98	1.653333333	27.61	36.70833333	25.80166667	0.99	0.99	0.99	-0.246666667	102.045
3.491666667	2.25	28.61166667	37.13833333	28.41333333	0.99	0.99	0.99	-0.235	153.2933333
4.1	1.225	29.68833333	37.91166667	51.77	0.99	0.99	0.99	-0.235	211.7533333
2.231666667	-4.396666667	31.04	39.76166667	49.45333333	1.255	1.255	1.255	-0.248333333	42.70333333
2.493333333	-16.74833333	33.81833333	43.14666667	26.92833333	1.638333333	1.638333333	1.638333333	-0.215	13.20833333
1.53	26.03833333	36.06333333	45.39833333	15.22	1.9	1.9	1.9	-0.3	-0.3
1.405	13.645	38.00333333	47.10666667	15.22	1.9	1.9	1.9	-0.3	-0.3
2.15	-54.92	38.66	47.74333333	-2.753333333	1.805	1.805	1.805	-0.261666667	4.2
1.703333333	-39.20666667	39.78166667	48.18833333	-130.38	1.831666667	1.831666667	1.831666667	-0.016666667	0.453333333
2.005	-14.46333333	39.96666667	48.28333333	-228.3766667	1.895	1.895	1.895	0	0
2.801666667	12.22666667	39.09833333	47.43666667	-255.79	1.598333333	1.598333333	1.598333333	-0.053333333	39.755
3.346666667	-0.271666667	37.30666667	43.88	-247.2333333	0.99	0.99	0.99	-0.231666667	131.135
2.998333333	-0.101666667	36.52333333	43.71333333	-263.2216667	0.99	0.99	0.99	-0.23	108.5366667
3.181666667	-2.48	35.84166667	43.39333333	-278.8966667	0.99	0.99	0.99	-0.241666667	104.195
4.141666667	1.93	35.46333333	43.045	-281.6416667	0.99	0.99	0.99	-0.24	183.9316667
5.463333333	-0.89	34.905	42.93166667	-283.4533333	0.99	0.99	0.99	-0.251666667	345.025
8.481666667	-0.145	34.09333333	42.94666667	-316.6933333	0.998333333	0.998333333	0.998333333	-0.256666667	934.975
8.746666667	-2.408333333	32.79666667	43.14166667	-336.575	1	1	1	-0.236666667	1011.87
8.238333333	-0.851666667	32.06333333	43.28833333	-341.375	1	1	1	-0.233333333	907.605
8.26	1.353333333	31.99333333	43.31333333	-335.2	1	1	1	-0.243333333	925.01
8.925	0.84	31.45333333	42.76666667	-329.985	1	1	1	-0.221666667	1090.431667
9.333333333	1.386666667	31.28666667	42.75166667	-326.8833333	1	1	1	-0.208333333	1193.241667
7.523333333	-0.446666667	30.36833333	42.42666667	-284.5166667	1	1	1	-0.243333333	748.9133333
9.056666667	-0.651666667	29.67333333	41.42	-290.975	1	1	1	-0.231666667	1124.513333
9.166666667	-0.311666667	29.865	41.595	-301.6683333	1	1	1	-0.243333333	1176.63
11.09166667	0.113333333	31.59333333	42.525	-300.6366667	1.025	1.025	1.025	-0.251666667	1453.345
10.185	0.05	32.92	44.27166667	-300.895	1.011666667	1.011666667	1.011666667	-0.225	1329.94
8.928333333	-0.338333333	33.87333333	45.51166667	-290.6883333	1.003333333	1.003333333	1.003333333	-0.256666667	1083.351667
6.953333333	0.225	34.97333333	46.41	-274.5616667	0.998333333	0.998333333	0.998333333	-0.236666667	690.3233333
6.293333333	0.66	35.88333333	46.60333333	-268.3433333	0.996666667	0.996666667	0.996666667	-0.243333333	562.0916667
5.1	1.021666667	36.73833333	46.76833333	-270.5833333	0.995	0.995	0.995	-0.23	379.9183333
5.565	0.49	37.38333333	46.85166667	-258.7966667	0.991666667	0.991666667	0.991666667	-0.24	401.31
5.756666667	-0.035	37.46	46.58166667	-247.5516667	0.991666667	0.991666667	0.991666667	-0.245	442.7933333
4.845	0.003333333	37.31333333	46.27333333	-238.4833333	0.99	0.99	0.99	-0.22	294.1083333
2.816666667	1.711666667	37.49666667	46.32833333	-232.0316667	1.106666667	1.106666667	1.106666667	-0.24	92.24
1.498333333	24.435	38.51166667	48.69	-247.49	1.9	1.9	1.9	-0.3	-0.3
1.861666667	-1.361666667	38.36166667	48.28166667	-247.49	1.9	1.9	1.9	-0.3	-0.3
4.99	-3.105	36.03	44.605	-265.3716667	1.088333333	1.088333333	1.088333333	-0.221666667	241.9616667
6.801666667	-0.121666667	34.27333333	43.09833333	-275.3983333	1	1	1	-0.261666667	570.2333333
6.9725	0.055	33.28083333	42.99	-285.78	1	1	1	-0.289166667	630.3608333
9.165	-0.651666667	32.95333333	42.825	-334.97	1	1	1	-0.25	1092.55
9.585	-1.118333333	32.45333333	43.28833333	-344.6333333	1	1	1	-0.25	1217.951667
10.37666667	0.346666667	31.71	43.23166667	-345.9783333	1.001666667	1.001666667	1.001666667	-0.266666667	1388.94
9.233333333	-0.083333333	30.82333333	43.03833333	-346.1116667	1	1	1	-0.261666667	1167.913333
8.271666667	-0.221666667	30.34333333	42.82333333	-349.3466667	1	1	1	-0.27	935.1366667
3.176666667	31.57833333	30.48	43.41333333	-351.77	1.526666667	1.526666667	1.526666667	-0.098333333	126.5366667
3.945	1.998333333	30.015	42.08	-286.6	1.293333333	1.293333333	1.293333333	-0.13	153.5933333
5.921666667	-1.541666667	28.66666667	39.17	-281.135	0.995	0.995	0.995	-0.241666667	413.4833333
3.87	0.405	29.32	38.70333333	-292.535	0.99	0.99	0.99	-0.231666667	176.515
1.905	-33.795	31.035	40.495	-302.7183333	1.416666667	1.416666667	1.416666667	-0.261666667	33.81166667
0.875	-57.28666667	33.08833333	43.59	-298.58	1.9	1.9	1.9	-0.3	-0.3
1.32	21.83666667	34.94333333	44.93666667	-298.58	1.9	1.9	1.9	-0.3	-0.3
0.936666667	7.413333333	35.40333333	45.15333333	-298.58	1.9	1.9	1.9	-0.3	-0.3
1.873333333	-33.58333333	36.51666667	46.03666667	-298.58	1.9	1.9	1.9	-0.3	-0.3
2.856666667	-4.96	38.04833333	46.62333333	-88.325	1.573333333	1.573333333	1.573333333	-0.21	40.06666667
4.92	-0.27	36.25833333	43.59833333	-95.69333333	0.991666667	0.991666667	0.991666667	-0.238333333	316.4483333
4.471666667	-2.643333333	35.94333333	43.97666667	-76.32166667	1.205	1.205	1.205	-0.1	160.35
5.711666667	-0.935	35.17	43.095	-115.3966667	1.03	1.03	1.03	-0.201666667	401.7616667
3.033333333	-0.091666667	35.045	43.59333333	-101.8233333	1.121666667	1.121666667	1.121666667	-0.15	119.4166667
2.483333333	-5.118333333	35.39666667	44.215	-86.89833333	1.333333333	1.333333333	1.333333333	-0.156666667	32.50666667
3.715	8.845	35.41666667	44.89666667	-74.10166667	1.63	1.63	1.63	-0.251666667	151.4383333
2.936666667	2.821666667	33.87166667	42.08666667	-51.68833333	0.99	0.99	0.99	-0.24	113.69
4.733333333	-1.591666667	32.955	41.56333333	-36.82166667	0.991666667	0.991666667	0.991666667	-0.255	321.2816667
7.225	1.741666667	31.995	41.12166667	-42.44833333	0.998333333	0.998333333	0.998333333	-0.253333333	738.6266667
5.246666667	-0.2	31.65	41.19166667	-40.08833333	0.991666667	0.991666667	0.991666667	-0.24	385.255
3.905	2.621666667	31.37166667	40.57166667	-25.70833333	0.99	0.99	0.99	-0.233333333	201.235
4.045	1.26	30.95	39.795	6.83	0.99	0.99	0.99	-0.223333333	182.8383333
1.603333333	6.776666667	30.76333333	40.26166667	14.23666667	1.398333333	1.398333333	1.398333333	-0.14	15.72333333
1.356666667	49.26666667	31.18833333	42.01	14.85	1.9	1.9	1.9	0	-0.3
1.465	68.18333333	30.24333333	41.35	14.85	1.9	1.9	1.9	0	-0.3
2.278333333	-24.16166667	29.79833333	40.46	-6.693333333	1.663333333	1.663333333	1.663333333	-0.021666667	23.93333333
3.358333333	-24.625	29.435	39.44166667	-57.49666667	1.55	1.55	1.55	-0.25	198.43
5.265	0.766666667	26.78166667	35.88833333	-40.95666667	0.995	0.995	0.995	-0.243333333	404.955
2.796666667	-2.635	25.86	34.91333333	-73.29	1.133333333	1.133333333	1.133333333	-0.258333333	111.2533333
1.603333333	28.73333333	26.57666667	36.82833333	-139.06	1.9	1.9	1.9	-0.3	-0.3
1.668333333	17.5	26.625	37.42166667	-139.06	1.9	1.9	1.9	-0.3	-0.3
1.05	17.08166667	27.60666667	38.52166667	-139.06	1.9	1.9	1.9	-0.3	-0.3
2.233333333	-26.04833333	29.31666667	39.995	-140.4883333	1.838333333	1.838333333	1.838333333	-0.263333333	5.621666667
5.728333333	-0.17	30.16666667	38.25666667	-156.535	0.993333333	0.993333333	0.993333333	-0.255	477.9166667
7.925	2.255	30.25333333	38.98666667	-86.705	1.008333333	1.008333333	1.008333333	-0.25	898.0366667
7.956666667	-0.581666667	25.695	35.84333333	-9.925	0.998333333	0.998333333	0.998333333	-0.23	921.5283333
7.335	1.188333333	25.55833333	35.46166667	-14.395	0.998333333	0.998333333	0.998333333	-0.24	769.5866667
6.333333333	0.648333333	25.76666667	36.74333333	41.07	0.998333333	0.998333333	0.998333333	-0.251666667	547.155
5.868333333	1.163333333	25.73833333	36.19	57.65333333	0.996666667	0.996666667	0.996666667	-0.253333333	443.465
6.123333333	-3.141666667	25.295	35.26833333	64.34166667	0.995	0.995	0.995	-0.241666667	494.0316667
7.683333333	1.57	25.02333333	35.43666667	43.38333333	1	1	1	-0.235	786.06
7.286666667	-2.46	24.59333333	35.51166667	55.72166667	1	1	1	-0.263333333	665.2
6.39	0.536666667	24.62833333	35.29666667	54.425	0.996666667	0.996666667	0.996666667	-0.243333333	538.6
5.271666667	-0.718333333	24.67	34.55333333	43.625	0.991666667	0.991666667	0.991666667	-0.256666667	348.98
5.305	-0.315	24.46	33.62333333	34.04333333	0.99	0.99	0.99	-0.265	331.5566667
4.89	2.716666667	24.375	33.17333333	33.12	0.99	0.99	0.99	-0.253333333	301.255
6.526666667	3.291666667	24.74	33.74333333	36.49833333	1	1	1	-0.255	524.5116667
7.091666667	-0.035	24.88666667	34.56333333	38.57833333	1	1	1	-0.25	635.99
7.345	-0.433333333	25.04166667	35.24333333	42.30666667	1	1	1	-0.255	675.4616667
7.335	-1.455	24.89833333	35.50333333	39.97333333	1	1	1	-0.265	729.2583333
6.746666667	0.43	24.44833333	35.36666667	43.28	0.996666667	0.996666667	0.996666667	-0.205	653.715
5.136666667	1.85	24.24	34.475	40.92333333	0.995	0.995	0.995	-0.263333333	373.0216667
7.086666667	0.253333333	25.77833333	35.82	55.06	1	1	1	-0.26	722.41
7.505	0.336666667	27.65333333	37.805	64.72333333	1	1	1	-0.24	825.4383333
7.94	0.59	29.285	39.52333333	61.87666667	1	1	1	-0.238333333	912.295
7.42	-0.025	31.015	41.22166667	63.30833333	1	1	1	-0.241666667	803.8
5.623333333	-0.86	32.465	42.55	57.355	0.996666667	0.996666667	0.996666667	-0.24	468.29
3.008333333	-7.535	34.09166667	44.36666667	46.135	1.373333333	1.373333333	1.373333333	-0.266666667	75.935
3.138333333	2.938333333	35.46166667	45.28166667	57.655	1.313333333	1.313333333	1.313333333	-0.166666667	70.965
3.996666667	-1.318333333	35.43833333	43.61666667	59.96	0.99	0.99	0.99	-0.243333333	215.4416667
2.895	0.973333333	35.78833333	44.31333333	45.69833333	0.993333333	0.993333333	0.993333333	-0.196666667	111.6933333
3.346666667	1.365	35.975	44.35666667	59.78333333	0.991666667	0.991666667	0.991666667	-0.206666667	137.0166667
4.048333333	1.228333333	35.71666667	44.09166667	55.27	0.99	0.99	0.99	-0.231666667	203.1983333
3.053333333	0.108333333	34.92	43.315	96.71833333	0.99	0.99	0.99	-0.225	114.41
5.295	0.51	33.71	42.115	84.765	0.993333333	0.993333333	0.993333333	-0.253333333	338.915
5.885	1.563333333	33.13666667	41.815	80.62166667	0.995	0.995	0.995	-0.251666667	422.795
6.64	1.145	32.12666667	41.45666667	68.12	1	1	1	-0.246666667	587.9783333
7.603333333	-0.481666667	31.52166667	41.44833333	66.28833333	1	1	1	-0.231666667	781.115
6.18	-2.285	30.71833333	41.34166667	66.90166667	0.995	0.995	0.995	-0.261666667	497.095
6.316666667	0.17	29.64833333	40.125	44.125	0.995	0.995	0.995	-0.256666667	542.1133333
7.393333333	-0.595	29.315	39.67833333	43.86333333	1	1	1	-0.24	783.0283333
8.128333333	0.236666667	29.27833333	39.995	39.03	1	1	1	-0.263333333	935.4
7.24	0.076666667	29.28333333	40.52	37.74333333	1	1	1	-0.253333333	715.9
5.95	0.826666667	28.96833333	39.92666667	32.29666667	0.995	0.995	0.995	-0.265	467.6283333
6.99	-0.805	29.245	39.675	25.62833333	1	1	1	-0.26	612.8833333
6.061666667	-1.271666667	30.12166667	40.06833333	17.63833333	0.995	0.995	0.995	-0.27	466.1266667
3.426666667	2.8	32.18333333	40.82166667	26.47166667	0.99	0.99	0.99	-0.256666667	140.9266667
3.528333333	-0.508333333	33.69333333	41.80333333	45.29333333	0.99	0.99	0.99	-0.225	143.42
4.391666667	0.161666667	35.18666667	43.325	67.455	0.99	0.99	0.99	-0.248333333	250.1216667
4.29	0.445	35.5	43.79833333	78.24666667	0.99	0.99	0.99	-0.231666667	246.3816667
4.87	-0.416666667	36.30666667	44.80833333	87.28333333	0.991666667	0.991666667	0.991666667	-0.246666667	326.1083333
4.291666667	0.933333333	36.725	45.285	89.215	0.99	0.99	0.99	-0.24	264.0866667
4.695	0.088333333	37.54333333	46.05333333	94.57	0.991666667	0.991666667	0.991666667	-0.253333333	288.33
4.913333333	1.281666667	38.065	46.825	86.83833333	1.193333333	1.193333333	1.193333333	-0.146666667	223.4916667
4.213333333	-0.125	37.50666667	45.56333333	120.0383333	0.99	0.99	0.99	-0.245	222.125
3.136666667	0.243333333	37.14333333	45.365	116.595	0.993333333	0.993333333	0.993333333	-0.203333333	123.36
1.893333333	1.918333333	36.79	45.09	118.07	0.998333333	0.998333333	0.998333333	-0.163333333	33.54
1.938333333	-6.19	36.23166667	45.00666667	115.9516667	1.311666667	1.311666667	1.311666667	-0.251666667	39.515
1.175	0.255	36.54833333	46.66166667	113.67	1.9	1.9	1.9	-0.3	-0.3
1.625	-4.431666667	36.11166667	46.32166667	113.67	1.9	1.9	1.9	-0.3	-0.3
1.04	-99.33166667	35.73166667	45.87166667	113.67	1.9	1.9	1.9	-0.3	-0.3
1.386666667	-81.36	35.44	45.37333333	113.67	1.9	1.9	1.9	-0.3	-0.3
3.126666667	-7.711666667	34.96166667	43.33	8.803333333	1.105	1.105	1.105	-0.196666667	77.46666667
2.005	17.25	34.66	43.43833333	-2.501666667	1.578333333	1.578333333	1.578333333	-0.29	4.218333333
2.688333333	3.581666667	34.14333333	42.62333333	33.21	1.175	1.175	1.175	-0.166666667	34.95833333
1.875	-3.731666667	34.055	42.38166667	13.81833333	1.466666667	1.466666667	1.466666667	-0.278333333	3.79
3.246666667	1.688333333	33.78833333	42.35833333	16.49833333	1.338333333	1.338333333	1.338333333	-0.221666667	78.67833333
4.628333333	-1.985	33.395	40.895	13.47666667	0.991666667	0.991666667	0.991666667	-0.226666667	271.02
5.065	-1.1	32.94333333	41.15166667	-12.9	0.991666667	0.991666667	0.991666667	-0.238333333	288.1883333
3.273333333	4.831666667	33.64333333	42.18333333	19.68833333	1.415	1.415	1.415	-0.263333333	118.02
2.045	13.125	34.83166667	45.31	65.195	1.89	1.89	1.89	-0.3	-0.3
4.258333333	0.326666667	35.84333333	43.95	54.76	0.993333333	0.993333333	0.993333333	-0.203333333	224.0766667
2.643333333	-0.925	37.145	45.14333333	54.91166667	1.178333333	1.178333333	1.178333333	-0.136666667	53.9
2.153333333	5.151666667	39.01333333	47.63166667	68.65666667	1.78	1.78	1.78	-0.081666667	0.908333333
3.226666667	-4.133333333	39.93	47.74833333	80.90666667	1.285	1.285	1.285	-0.095	106.2983333
4.498333333	-0.808333333	39.43166667	46.39333333	74.875	1.078333333	1.078333333	1.078333333	-0.133333333	172.04
3.548333333	0.425	39.85833333	47.31333333	22.70333333	1.108333333	1.108333333	1.108333333	-0.163333333	136.7366667
4.59	-6.928333333	40.65333333	48.85166667	69.85333333	1.388333333	1.388333333	1.388333333	-0.035	153.1166667
4.833333333	-0.438333333	40.23333333	47.72666667	76.88333333	0.991666667	0.991666667	0.991666667	-0.228333333	299.7816667
4.931666667	0.713333333	40.05333333	47.76666667	75.55833333	0.991666667	0.991666667	0.991666667	-0.238333333	338.3483333
4.75	0.07	39.47833333	47.38	76.915	0.99	0.99	0.99	-0.226666667	281.4266667
2.656666667	-0.291666667	38.51333333	46.7	79.70666667	0.993333333	0.993333333	0.993333333	-0.205	87.485
2.235	1.115	37.455	46.21833333	83.19666667	0.993333333	0.993333333	0.993333333	-0.238333333	53.73833333
1.31	-4.266666667	36.92833333	46.20833333	86.64	1.406666667	1.406666667	1.406666667	-0.208333333	0.628333333
1.311666667	-7.7075	37.02916667	47.095	86.64	1.9	1.9	1.9	-0.3	-0.3
6.711666667	6.221666667	34.55	43.935	166.515	1.24	1.24	1.24	-0.248333333	601.2383333
10.14166667	-0.42	31.96333333	41.585	193.935	1.01	1.01	1.01	-0.256666667	1369.531667
10.20666667	0.33	31.33833333	42.18666667	199.4966667	1.008333333	1.008333333	1.008333333	-0.241666667	1362.123333
8.685	-0.881666667	30.85333333	42.87166667	204.1283333	1	1	1	-0.205	1085.276667
6.71	0.321666667	30.29333333	42.63833333	201.2116667	0.998333333	0.998333333	0.998333333	-0.248333333	609.4216667
6.083333333	0.108333333	29.775	41.21333333	206.0933333	0.996666667	0.996666667	0.996666667	-0.245	484.3266667
4.451666667	-0.915	29.44166667	39.545	212.34	0.99	0.99	0.99	-0.241666667	228.74
3.368333333	-1.321666667	29.29166667	38.655	208.675	0.99	0.99	0.99	-0.225	126.4566667
3.591666667	-4.493333333	29.42833333	38.22333333	204.8366667	1.085	1.085	1.085	-0.24	149.5233333
4.086666667	-2.863333333	30.135	39.09	178.9466667	1.086666667	1.088333333	1.088333333	-0.213333333	189.41
6.051666667	0.238333333	30.55833333	39.285	191.365	0.995	0.995	0.995	-0.243333333	511.4483333
6.475	-0.04	31.08	40.12666667	236.8833333	0.995	0.995	0.995	-0.241666667	600.9716667
8.81	-0.231666667	31.275	40.99	260.0933333	1	1	1	-0.226666667	1127.908333
5.941666667	-0.788333333	31.33333333	41.99166667	254.6333333	0.995	0.995	0.995	-0.256666667	494.295
4.505	1.37	31.84333333	41.59666667	260.56	0.99	0.99	0.99	-0.246666667	264.9983333
1.915	-49.205	34.70166667	45.665	255.2183333	1.773333333	1.773333333	1.773333333	0.003333333	0.563333333
2.313333333	2.221666667	36.105	45.16166667	176.9566667	1.196666667	1.198333333	1.198333333	-0.136666667	36.935
2.33	20.33666667	37.41666667	46.86166667	167.2983333	1.885	1.885	1.885	-0.3	-0.3
2.46	0.081666667	37.75166667	46.43833333	211.63	1.618333333	1.618333333	1.618333333	-0.201666667	16.94
2.148333333	-37.095	37.63	46.78	234.92	1.9	1.9	1.9	-0.3	-0.3
3.885	-1.883333333	35.95666667	43.48833333	161.9216667	1.068333333	1.068333333	1.068333333	-0.21	148.3383333
3.63	3.718333333	34.14333333	41.59	169.5316667	0.99	0.99	0.99	-0.226666667	146.0816667
2.391666667	2.756666667	33.46666667	41.52333333	183.84	0.99	0.99	0.99	-0.248333333	59.94833333
2.803333333	3.831666667	32.95166667	41.15833333	211.8266667	0.99	0.99	0.99	-0.225	88.195
1.781666667	-1.703333333	32.59	41.08333333	233.72	1.05	1.05	1.05	-0.211666667	27.94
1.841666667	21.21833333	32.735	42.91166667	233.72	1.9	1.9	1.9	-0.3	-0.3
2.498333333	19.64166667	32.31666667	41.96666667	252.995	1.486666667	1.486666667	1.486666667	-0.241666667	31.78666667
1.08	-24.51833333	31.71666667	41.20666667	273.34	1.738333333	1.738333333	1.738333333	-0.306666667	-0.175
0.79	50.355	30.83833333	41.57166667	273.34	1.9	1.9	1.9	-0.3	0
1.836666667	-65.62166667	30.225	41.125	245.1883333	1.896666667	1.896666667	1.896666667	-0.3	0
2.901666667	0.113333333	28.70833333	37.46833333	190.1283333	0.998333333	0.998333333	0.998333333	-0.201666667	96.68166667
2.37	2.503333333	27.72833333	36.15333333	192.7416667	0.99	0.99	0.99	-0.226666667	65.085
6.301666667	1.715	28.65833333	36.76666667	202.35	0.995	0.995	0.995	-0.256666667	574.0483333
8.798333333	-2.165	28.68333333	38.315	206.855	1.003333333	1.003333333	1.003333333	-0.253333333	1070.428333
10.775	0.588333333	29.355	39.60833333	203.2333333	1.026666667	1.026666667	1.026666667	-0.233333333	1439.653333
11.93166667	-0.288333333	29.05833333	40.25333333	195.2233333	1.06	1.06	1.06	-0.225	1512.376667
12.11333333	0.565	27.73666667	39.55166667	195.0616667	1.065	1.065	1.065	-0.225	1533.1
11.43333333	1.806666667	26.16833333	38.675	201.145	1.053333333	1.053333333	1.053333333	-0.223333333	1524.493333
9.21	0.265	24.65666667	37.93833333	196.4716667	1.003333333	1.003333333	1.003333333	-0.245	1266.411667
8.896666667	-1.065	24.71	37.77333333	204.6116667	1	1	1	-0.225	1192.061667
6.763333333	1.028333333	24.76666667	37.60833333	203.1	0.998333333	0.998333333	0.998333333	-0.241666667	662.33
4.731666667	-1.103333333	24.76666667	35.97666667	205.545	0.99	0.99	0.99	-0.245	272.8033333
3.165	-0.168333333	24.56666667	34.525	194.8633333	0.99	0.99	0.99	-0.23	121.9033333
2.136666667	1.405	24.32333333	34.16	186.4583333	0.99	0.99	0.99	-0.226666667	46.37666667
1.96	-1.463333333	24.015	33.62166667	184.8733333	0.99	0.99	0.99	-0.223333333	34.64
1.571666667	0.27	24.225	34.45	214.8883333	1.398333333	1.398333333	1.398333333	-0.26	8.595
3.163333333	1.711666667	24.96333333	35.15	229.84	1.343333333	1.343333333	1.343333333	-0.225	71.685
1.848333333	0.616666667	24.55333333	33.245	229.86	1.176666667	1.176666667	1.176666667	-0.206666667	24.755
1.79	1.668333333	25.32666667	36.03	229.87	1.9	1.9	1.9	0	-0.3
1.371666667	9.643333333	25.41166667	36.47333333	229.87	1.9	1.9	1.9	0	-0.3
1.703333333	33.665	25.4	36.055	229.87	1.9	1.9	1.9	0	-0.3
1.571666667	31.19	25.32833333	35.73833333	229.87	1.9	1.9	1.9	0	-0.3
0.995	8.736666667	25.32166667	35.83833333	229.87	1.9	1.9	1.9	0	-0.3
1.133333333	-93.70333333	25.11166667	35.47	229.87	1.9	1.9	1.9	0	-0.3
[truncated: 9,762 more rows]
